# Supplementary material for: N-[(6-Bromo-2-meth­oxy-3-quinol­yl)phenyl­meth­yl]-2-morpholino-N-(1-phenyl­ethyl)acetamide
Source: Acta Crystallogr Sect E Struct Rep Online. 2009 Jul 18;65(Pt 8):o1901. doi: 10.1107/S1600536809027020 (PMC2977165; doi:10.1107/S1600536809027020)
Supplement: Supplementary file 1 [file e-65-o1901-sup1.cif]

##############################################################################
###                                                                        ###
###        Electronic paper (Acta Crystallographica Section E)             ###
###                                                                        ###
##############################################################################
#                                                                            #
# This CIF contains the data in a paper accepted for publication in Acta     #
# Crystallographica Section E. It conforms to the requirements of Notes      #
# for Authors for Section E, and has been peer reviewed under the auspices   #
# of the IUCr Commission on Journals.                                        #
#                                                                            #
# Full details of the Crystallographic Information File format               #
# are given in the paper "The Crystallographic Information File (CIF):       #
# a New Standard Archive File for Crystallography" by S. R. Hall, F. H.      #
# Allen and I. D. Brown [Acta Cryst. (1991), A47, 655-685].                  #
#                                                                            #
# The current version of the core CIF dictionary is obtainable from          #
# ftp://ftp.iucr.org/pub/cif_core.dic. The current version number is 2.4.    #
#                                                                            #
# Software is freely available for graphical display of the structure(s) in  #
# this CIF.  For information consult the CIF home page http://www.iucr.org/  #
# cif/home.html                                                              #
#                                                                            #
# This file may be used for bona fide research purposes within the           #
# scientific community so long as proper attribution is given to the journal # 
# article from which it was obtained.                                        #
#                                                                            #
##############################################################################
                                             
data_I
_audit_creation_method     SHELXL-97
_chemical_name_systematic
;
<i>N</i>-[(6-Bromo-2-methoxy-3-quinolyl)phenylmethyl]-2-morpholino-
<i>N</i>-(1-phenylethyl)acetamide
;
_chemical_name_common     ?
_chemical_formula_moiety     'C31 H32 Br N3 O3'
_chemical_formula_sum     'C31 H32 Br N3 O3'
_chemical_formula_iupac     'C31 H32 Br N3 O3'
_chemical_formula_weight     574.50
_chemical_melting_point     ?
_symmetry_cell_setting     triclinic
_symmetry_space_group_name_H-M     'P 1'
_symmetry_space_group_name_Hall     'P 1'
loop_
    _symmetry_equiv_pos_as_xyz
    'x, y, z'
_cell_length_a     7.8696(14)
_cell_length_b     9.4558(16)
_cell_length_c     9.8018(17)
_cell_angle_alpha     90.544(2)
_cell_angle_beta     100.562(3)
_cell_angle_gamma     104.618(2)
_cell_volume     692.6(2)
_cell_formula_units_Z     1
_cell_measurement_reflns_used     3537
_cell_measurement_theta_min     2.12
_cell_measurement_theta_max     25.93
_cell_measurement_temperature     298(2)
_exptl_crystal_description     prism
_exptl_crystal_colour     colorless
_exptl_crystal_size_max     0.45
_exptl_crystal_size_mid     0.33
_exptl_crystal_size_min     0.31
_exptl_crystal_density_diffrn     1.377
_exptl_crystal_density_meas     ?
_exptl_crystal_density_method     'not measured'
_exptl_crystal_F_000     298
_exptl_absorpt_coefficient_mu     1.521
_exptl_absorpt_correction_type     multi-scan
_exptl_absorpt_process_details     '(SADABS; Bruker, 2001)'
_exptl_absorpt_correction_T_min     0.525
_exptl_absorpt_correction_T_max     0.625
_exptl_special_details
;
;
_diffrn_ambient_temperature     298(2)
_diffrn_radiation_type     MoK\a
_diffrn_radiation_wavelength     0.71073
_diffrn_radiation_source     'fine-focus sealed tube'
_diffrn_radiation_monochromator     graphite
_diffrn_measurement_device_type     'Bruker SMART APEX CCD'
_diffrn_measurement_method     '\f and \w'
_diffrn_detector_area_resol_mean     ?
_diffrn_reflns_number     4628
_diffrn_reflns_av_R_equivalents     0.0187
_diffrn_reflns_av_sigmaI/netI     0.0696
_diffrn_reflns_theta_min     2.12
_diffrn_reflns_theta_max     25.93
_diffrn_reflns_theta_full     25.93
_diffrn_measured_fraction_theta_max     0.979
_diffrn_measured_fraction_theta_full     0.979
_diffrn_reflns_limit_h_min     -9
_diffrn_reflns_limit_h_max     8
_diffrn_reflns_limit_k_min     -11
_diffrn_reflns_limit_k_max     11
_diffrn_reflns_limit_l_min     -10
_diffrn_reflns_limit_l_max     12
_diffrn_standards_number     0
_diffrn_standards_interval_count     0
_diffrn_standards_interval_time     0
_diffrn_standards_decay_%     ?
_refine_special_details
;
Refinement of <i>F</i>^2^ against ALL reflections. The weighted <i>R</i>-factor
<i>wR</i> and goodness of fit <i>S</i> are based on <i>F</i>^2^, conventional
<i>R</i>-factors <i>R</i> are based on <i>F</i>, with <i>F</i> set to zero for
negative <i>F</i>^2^. The threshold expression of <i>F</i>^2^ >
\s(<i>F</i>^2^) is used only for calculating <i>R</i>-factors(gt) <i>etc</i>.
and is not relevant to the choice of reflections for refinement.
<i>R</i>-factors based on <i>F</i>^2^ are statistically about twice as large
as those based on <i>F</i>, and <i>R</i>- factors based on ALL data will be
even larger.
;
_reflns_number_total     3796
_reflns_number_gt     2917
_reflns_threshold_expression     I>2\s(I)
_refine_ls_structure_factor_coef     Fsqd
_refine_ls_matrix_type     full
_refine_ls_R_factor_all     0.0921
_refine_ls_R_factor_gt     0.0761
_refine_ls_wR_factor_gt     0.2123
_refine_ls_wR_factor_ref     0.2361
_refine_ls_goodness_of_fit_ref     1.024
_refine_ls_restrained_S_all     1.024
_refine_ls_number_reflns     3796
_refine_ls_number_parameters     346
_refine_ls_number_restraints     4
_refine_ls_hydrogen_treatment     constr
_refine_ls_weighting_scheme     calc
_refine_ls_weighting_details
                 'calc w=1/[\s^2^(Fo^2^)+(0.1743P)^2^] where P=(Fo^2^+2Fc^2^)/3'
_atom_sites_solution_hydrogens     geom
_atom_sites_solution_primary     direct
_atom_sites_solution_secondary     difmap
_refine_ls_shift/su_max     0.000
_refine_ls_shift/su_mean     0.000
_refine_diff_density_max     0.664
_refine_diff_density_min     -0.465
_refine_ls_extinction_method     none
_refine_ls_extinction_coef     ?
_refine_ls_abs_structure_details     'Flack (1983), 1149 Friedel pairs'
_refine_ls_abs_structure_Flack     0.14(2)
loop_
    _atom_type_symbol
    _atom_type_description
    _atom_type_scat_dispersion_real
    _atom_type_scat_dispersion_imag
    _atom_type_scat_source
    'C' 'C' 0.0033 0.0016
                         'International Tables Vol C Tables 4.2.6.8 and 6.1.1.4'
    'H' 'H' 0.0000 0.0000
                         'International Tables Vol C Tables 4.2.6.8 and 6.1.1.4'
    'Br' 'Br' -0.2901 2.4595
                         'International Tables Vol C Tables 4.2.6.8 and 6.1.1.4'
    'N' 'N' 0.0061 0.0033
                         'International Tables Vol C Tables 4.2.6.8 and 6.1.1.4'
    'O' 'O' 0.0106 0.0060
                         'International Tables Vol C Tables 4.2.6.8 and 6.1.1.4'
_computing_data_collection     'SMART (Bruker, 2001)'
_computing_cell_refinement     'SAINT (Bruker, 2001)'
_computing_data_reduction     'SAINT (Bruker, 2001)'
_computing_structure_solution     'SHELXTL (Sheldrick, 2008)'
_computing_structure_refinement     'SHELXTL (Sheldrick, 2008)'
_computing_molecular_graphics     'SHELXTL (Sheldrick, 2008)'
_computing_publication_material     'SHELXTL (Sheldrick, 2008)'
loop_
    _atom_site_type_symbol
    _atom_site_label
    _atom_site_fract_x
    _atom_site_fract_y
    _atom_site_fract_z
    _atom_site_U_iso_or_equiv
    _atom_site_adp_type
    _atom_site_calc_flag
    _atom_site_refinement_flags
    _atom_site_occupancy
    _atom_site_disorder_assembly
    _atom_site_disorder_group
    Br Br1 1.24839(17) 0.39015(15) -0.05433(14) 0.1036(5) Uani d U 1 . .
    C C4 0.3479(12) -0.0267(12) 0.8340(10) 0.072(2) Uani d . 1 . .
    H H4A 0.3364 0.0712 0.8523 0.087 Uiso calc R 1 . .
    H H4B 0.2288 -0.0899 0.8016 0.087 Uiso calc R 1 . .
    C C3 0.4565(11) -0.0236(10) 0.7234(9) 0.0593(19) Uani d . 1 . .
    H H3A 0.4610 -0.1223 0.6999 0.071 Uiso calc R 1 . .
    H H3B 0.4007 0.0147 0.6404 0.071 Uiso calc R 1 . .
    C C1 0.5983(15) 0.0096(16) 1.0047(11) 0.093(3) Uani d . 1 . .
    H H1A 0.6513 -0.0286 1.0889 0.111 Uiso calc R 1 . .
    H H1B 0.5928 0.1083 1.0274 0.111 Uiso calc R 1 . .
    C C2 0.7147(14) 0.0142(12) 0.8971(10) 0.078(3) Uani d . 1 . .
    H H2A 0.8328 0.0777 0.9322 0.093 Uiso calc R 1 . .
    H H2B 0.7273 -0.0833 0.8788 0.093 Uiso calc R 1 . .
    C C5 0.7473(10) 0.0755(8) 0.6650(7) 0.0459(16) Uani d . 1 . .
    H H5A 0.7580 -0.0218 0.6433 0.055 Uiso calc R 1 . .
    H H5B 0.8664 0.1365 0.7020 0.055 Uiso calc R 1 . .
    C C6 0.6689(8) 0.1390(6) 0.5298(6) 0.0317(12) Uani d . 1 . .
    C C7 0.5793(12) 0.4161(8) 0.7307(9) 0.060(2) Uani d . 1 . .
    H H7A 0.5232 0.4804 0.6745 0.090 Uiso calc R 1 . .
    H H7B 0.6332 0.4632 0.8210 0.090 Uiso calc R 1 . .
    H H7C 0.4911 0.3276 0.7400 0.090 Uiso calc R 1 . .
    C C8 0.7214(9) 0.3799(6) 0.6625(6) 0.0373(14) Uani d . 1 . .
    H H8 0.7906 0.3306 0.7307 0.045 Uiso calc R 1 . .
    C C9 0.8530(10) 0.5077(7) 0.6180(6) 0.0398(14) Uani d . 1 . .
    C C14 1.0104(10) 0.4857(8) 0.5883(9) 0.0508(16) Uani d . 1 . .
    H H14 1.0386 0.3971 0.6065 0.061 Uiso calc R 1 . .
    C C13 1.1252(11) 0.5939(9) 0.5320(10) 0.059(2) Uani d . 1 . .
    H H13 1.2287 0.5758 0.5112 0.070 Uiso calc R 1 . .
    C C12 1.0920(12) 0.7264(8) 0.5058(10) 0.063(2) Uani d . 1 . .
    H H12 1.1741 0.7998 0.4721 0.076 Uiso calc R 1 . .
    C C11 0.9277(13) 0.7502(8) 0.5314(11) 0.066(2) Uani d . 1 . .
    H H11 0.8944 0.8352 0.5058 0.079 Uiso calc R 1 . .
    C C10 0.8187(11) 0.6417(7) 0.5959(9) 0.0532(18) Uani d . 1 . .
    H H10 0.7201 0.6609 0.6246 0.064 Uiso calc R 1 . .
    C C15 0.5369(8) 0.3306(6) 0.4201(6) 0.0350(13) Uani d . 1 . .
    H H15 0.4995 0.4106 0.4600 0.042 Uiso calc R 1 . .
    C C17 0.6440(8) 0.4009(6) 0.3131(6) 0.0332(13) Uani d . 1 . .
    C C18 0.6119(8) 0.5339(6) 0.2557(6) 0.0328(12) Uani d . 1 . .
    C C19 0.8276(8) 0.5586(6) 0.1238(6) 0.0353(13) Uani d . 1 . .
    C C20 0.9212(10) 0.6379(8) 0.0287(7) 0.0461(16) Uani d . 1 . .
    H H20 0.8967 0.7252 -0.0003 0.055 Uiso calc R 1 . .
    C C21 1.0491(11) 0.5886(8) -0.0229(8) 0.0540(18) Uani d . 1 . .
    H H21 1.1107 0.6423 -0.0859 0.065 Uiso calc R 1 . .
    C C22 1.0847(9) 0.4566(8) 0.0209(7) 0.0498(17) Uani d U 1 . .
    C C23 0.9987(10) 0.3773(7) 0.1165(7) 0.0419(14) Uani d . 1 . .
    H H23 1.0267 0.2912 0.1457 0.050 Uiso calc R 1 . .
    C C24 0.8690(8) 0.4261(6) 0.1699(6) 0.0357(13) Uani d . 1 . .
    C C25 0.7735(8) 0.3516(6) 0.2667(6) 0.0323(12) Uani d . 1 . .
    H H25 0.7992 0.2662 0.3004 0.039 Uiso calc R 1 . .
    C C26 0.4505(13) 0.7175(8) 0.2544(10) 0.067(2) Uani d . 1 . .
    H H26A 0.5093 0.7945 0.3245 0.101 Uiso calc R 1 . .
    H H26B 0.3242 0.7092 0.2360 0.101 Uiso calc R 1 . .
    H H26C 0.4966 0.7396 0.1707 0.101 Uiso calc R 1 . .
    C C31 0.2225(10) 0.1953(8) 0.4322(9) 0.0499(17) Uani d . 1 . .
    H H31 0.2364 0.2511 0.5141 0.060 Uiso calc R 1 . .
    C C30 0.0646(10) 0.0914(9) 0.3835(11) 0.062(2) Uani d . 1 . .
    H H30 -0.0274 0.0771 0.4335 0.074 Uiso calc R 1 . .
    C C29 0.0405(10) 0.0078(10) 0.2614(12) 0.065(2) Uani d . 1 . .
    H H29 -0.0676 -0.0608 0.2286 0.078 Uiso calc R 1 . .
    C C28 0.1781(13) 0.0275(10) 0.1892(11) 0.072(3) Uani d . 1 . .
    H H28 0.1658 -0.0303 0.1090 0.086 Uiso calc R 1 . .
    C C27 0.3378(8) 0.1360(7) 0.2379(8) 0.0468(16) Uani d . 1 . .
    H H27 0.4287 0.1530 0.1867 0.056 Uiso calc R 1 . .
    C C32 0.3609(9) 0.2165(7) 0.3588(7) 0.0383(14) Uani d . 1 . .
    N N1 0.7011(8) 0.6132(5) 0.1700(6) 0.0387(12) Uani d . 1 . .
    N N2 0.6404(7) 0.2747(5) 0.5409(5) 0.0327(10) Uani d . 1 . .
    N N3 0.6363(7) 0.0673(5) 0.7712(6) 0.0411(12) Uani d . 1 . .
    O O1 0.4833(7) 0.5790(4) 0.3030(5) 0.0468(12) Uani d . 1 . .
    O O2 0.6376(6) 0.0666(4) 0.4219(5) 0.0418(10) Uani d . 1 . .
    O O3 0.4266(10) -0.0772(9) 0.9568(7) 0.088(2) Uani d . 1 . .
loop_
    _atom_site_aniso_label
    _atom_site_aniso_U_11
    _atom_site_aniso_U_22
    _atom_site_aniso_U_33
    _atom_site_aniso_U_12
    _atom_site_aniso_U_13
    _atom_site_aniso_U_23
    Br1 0.1037(8) 0.1453(11) 0.0862(8) 0.0497(7) 0.0549(6) 0.0297(7)
    C4 0.056(5) 0.088(6) 0.069(6) -0.001(4) 0.029(4) 0.021(5)
    C3 0.058(5) 0.071(5) 0.048(4) 0.009(4) 0.017(3) 0.017(4)
    C1 0.074(7) 0.142(9) 0.057(6) 0.010(7) 0.025(5) 0.039(6)
    C2 0.090(7) 0.089(6) 0.050(5) 0.011(5) 0.016(5) 0.042(5)
    C5 0.052(4) 0.058(4) 0.041(4) 0.028(3) 0.024(3) 0.021(3)
    C6 0.036(3) 0.029(3) 0.035(3) 0.010(2) 0.018(2) 0.012(2)
    C7 0.077(5) 0.050(4) 0.053(5) -0.005(4) 0.043(4) -0.015(3)
    C8 0.049(4) 0.035(3) 0.027(3) 0.005(3) 0.014(3) 0.004(2)
    C9 0.055(4) 0.037(3) 0.026(3) 0.008(3) 0.009(3) 0.001(2)
    C14 0.048(4) 0.049(4) 0.058(5) 0.011(3) 0.020(3) 0.012(3)
    C13 0.039(4) 0.071(5) 0.073(6) 0.015(3) 0.029(4) 0.024(4)
    C12 0.071(5) 0.049(4) 0.064(5) -0.002(4) 0.021(4) 0.004(4)
    C11 0.080(6) 0.039(3) 0.084(6) 0.006(4) 0.042(5) 0.015(4)
    C10 0.061(4) 0.041(3) 0.067(5) 0.015(3) 0.034(4) 0.001(3)
    C15 0.043(3) 0.033(3) 0.037(3) 0.017(2) 0.020(3) 0.014(2)
    C17 0.042(3) 0.028(3) 0.029(3) 0.005(2) 0.009(2) 0.005(2)
    C18 0.032(3) 0.032(3) 0.034(3) 0.007(2) 0.010(2) 0.007(2)
    C19 0.039(3) 0.039(3) 0.024(3) 0.001(2) 0.008(2) 0.008(2)
    C20 0.052(4) 0.048(3) 0.038(4) 0.005(3) 0.018(3) 0.019(3)
    C21 0.071(5) 0.058(4) 0.038(4) 0.009(4) 0.033(3) 0.026(3)
    C22 0.044(4) 0.071(5) 0.035(4) 0.010(3) 0.018(3) 0.008(3)
    C23 0.048(4) 0.051(3) 0.032(3) 0.016(3) 0.019(3) 0.014(3)
    C24 0.036(3) 0.040(3) 0.028(3) 0.005(2) 0.005(2) 0.005(2)
    C25 0.037(3) 0.035(3) 0.032(3) 0.011(2) 0.020(2) 0.017(2)
    C26 0.087(6) 0.051(4) 0.093(7) 0.046(4) 0.051(5) 0.045(4)
    C31 0.056(4) 0.052(4) 0.058(4) 0.029(3) 0.031(3) 0.023(3)
    C30 0.034(4) 0.061(4) 0.102(7) 0.017(3) 0.033(4) 0.048(5)
    C29 0.036(4) 0.064(5) 0.090(7) 0.003(3) 0.012(4) 0.031(5)
    C28 0.067(6) 0.066(5) 0.065(6) -0.002(4) -0.003(5) 0.000(4)
    C27 0.026(3) 0.058(4) 0.055(4) 0.000(3) 0.018(3) 0.003(3)
    C32 0.036(3) 0.044(3) 0.040(4) 0.014(3) 0.015(3) 0.017(3)
    N1 0.045(3) 0.037(2) 0.034(3) 0.005(2) 0.015(2) 0.009(2)
    N2 0.040(3) 0.035(2) 0.025(2) 0.009(2) 0.013(2) 0.0047(19)
    N3 0.047(3) 0.041(3) 0.038(3) 0.011(2) 0.014(2) 0.012(2)
    O1 0.062(3) 0.036(2) 0.055(3) 0.023(2) 0.030(2) 0.021(2)
    O2 0.049(3) 0.037(2) 0.044(3) 0.0130(19) 0.018(2) 0.0039(19)
    O3 0.090(5) 0.117(5) 0.062(4) 0.017(4) 0.036(4) 0.051(4)
_geom_special_details
;
All e.s.d.'s (except the e.s.d. in the dihedral angle between two l.s. planes)
are estimated using the full covariance matrix. The cell e.s.d.'s are taken
into account individually in the estimation of e.s.d.'s in distances, angles
and torsion angles; correlations between e.s.d.'s in cell parameters are only
used when they are defined by crystal symmetry. An approximate (isotropic)
treatment of cell e.s.d.'s is used for estimating e.s.d.'s involving l.s.
planes.
;
loop_
    _geom_bond_atom_site_label_1
    _geom_bond_atom_site_label_2
    _geom_bond_site_symmetry_2
    _geom_bond_distance
    _geom_bond_publ_flag
    Br1 C22 . 1.829(8) ?
    C4 O3 . 1.396(12) ?
    C4 C3 . 1.495(13) ?
    C4 H4A . 0.9700 ?
    C4 H4B . 0.9700 ?
    C3 N3 . 1.448(10) ?
    C3 H3A . 0.9700 ?
    C3 H3B . 0.9700 ?
    C1 O3 . 1.386(13) ?
    C1 C2 . 1.513(16) ?
    C1 H1A . 0.9700 ?
    C1 H1B . 0.9700 ?
    C2 N3 . 1.430(10) ?
    C2 H2A . 0.9700 ?
    C2 H2B . 0.9700 ?
    C5 N3 . 1.468(9) ?
    C5 C6 . 1.549(8) ?
    C5 H5A . 0.9700 ?
    C5 H5B . 0.9700 ?
    C6 O2 1 1.206(8) ?
    C6 O2 . 1.206(8) ?
    C6 N2 . 1.364(7) ?
    C7 C8 . 1.509(10) ?
    C7 H7A . 0.9600 ?
    C7 H7B . 0.9600 ?
    C7 H7C . 0.9600 ?
    C8 N2 . 1.482(8) ?
    C8 C9 . 1.506(9) ?
    C8 H8 . 0.9800 ?
    C9 C10 . 1.372(9) ?
    C9 C14 . 1.387(10) ?
    C14 C13 . 1.376(12) ?
    C14 H14 . 0.9300 ?
    C13 C12 . 1.361(12) ?
    C13 H13 . 0.9300 ?
    C12 C11 . 1.431(13) ?
    C12 H12 . 0.9300 ?
    C11 C10 . 1.398(12) ?
    C11 H11 . 0.9300 ?
    C10 H10 . 0.9300 ?
    C15 N2 . 1.490(8) ?
    C15 C17 . 1.519(9) ?
    C15 C32 . 1.540(9) ?
    C15 H15 . 0.9800 ?
    C17 C25 . 1.367(9) ?
    C17 C18 . 1.444(8) ?
    C18 N1 1 1.313(8) ?
    C18 N1 . 1.313(8) ?
    C18 O1 . 1.344(8) ?
    C19 N1 1 1.372(9) ?
    C19 N1 . 1.372(9) ?
    C19 C20 . 1.400(9) ?
    C19 C24 . 1.429(8) ?
    C20 C21 . 1.380(11) ?
    C20 H20 . 0.9300 ?
    C21 C22 . 1.402(11) ?
    C21 H21 . 0.9300 ?
    C22 C23 . 1.374(10) ?
    C23 C24 . 1.400(10) ?
    C23 H23 . 0.9300 ?
    C24 C25 . 1.403(9) ?
    C25 H25 . 0.9300 ?
    C26 O1 . 1.465(7) ?
    C26 H26A . 0.9600 ?
    C26 H26B . 0.9600 ?
    C26 H26C . 0.9600 ?
    C31 C30 . 1.377(12) ?
    C31 C32 . 1.387(10) ?
    C31 H31 . 0.9300 ?
    C30 C29 . 1.384(15) ?
    C30 H30 . 0.9300 ?
    C29 C28 . 1.375(14) ?
    C29 H29 . 0.9300 ?
    C28 C27 . 1.407(11) ?
    C28 H28 . 0.9300 ?
    C27 C32 . 1.360(11) ?
    C27 H27 . 0.9300 ?
    N1 N1 1 0.000 ?
    O2 O2 1 0.000 ?
loop_
    _geom_angle_atom_site_label_1
    _geom_angle_atom_site_label_2
    _geom_angle_atom_site_label_3
    _geom_angle_site_symmetry_1
    _geom_angle_site_symmetry_3
    _geom_angle
    _geom_angle_publ_flag
    O3 C4 C3 . . 111.4(8) ?
    O3 C4 H4A . . 109.3 ?
    C3 C4 H4A . . 109.3 ?
    O3 C4 H4B . . 109.3 ?
    C3 C4 H4B . . 109.3 ?
    H4A C4 H4B . . 108.0 ?
    N3 C3 C4 . . 110.2(7) ?
    N3 C3 H3A . . 109.6 ?
    C4 C3 H3A . . 109.6 ?
    N3 C3 H3B . . 109.6 ?
    C4 C3 H3B . . 109.6 ?
    H3A C3 H3B . . 108.1 ?
    O3 C1 C2 . . 111.4(10) ?
    O3 C1 H1A . . 109.4 ?
    C2 C1 H1A . . 109.4 ?
    O3 C1 H1B . . 109.4 ?
    C2 C1 H1B . . 109.4 ?
    H1A C1 H1B . . 108.0 ?
    N3 C2 C1 . . 110.1(8) ?
    N3 C2 H2A . . 109.6 ?
    C1 C2 H2A . . 109.6 ?
    N3 C2 H2B . . 109.6 ?
    C1 C2 H2B . . 109.6 ?
    H2A C2 H2B . . 108.2 ?
    N3 C5 C6 . . 112.5(5) ?
    N3 C5 H5A . . 109.1 ?
    C6 C5 H5A . . 109.1 ?
    N3 C5 H5B . . 109.1 ?
    C6 C5 H5B . . 109.1 ?
    H5A C5 H5B . . 107.8 ?
    O2 C6 N2 1 . 124.1(5) ?
    O2 C6 N2 . . 124.1(5) ?
    O2 C6 C5 1 . 118.5(5) ?
    O2 C6 C5 . . 118.5(5) ?
    N2 C6 C5 . . 117.4(5) ?
    C8 C7 H7A . . 109.5 ?
    C8 C7 H7B . . 109.5 ?
    H7A C7 H7B . . 109.5 ?
    C8 C7 H7C . . 109.5 ?
    H7A C7 H7C . . 109.5 ?
    H7B C7 H7C . . 109.5 ?
    N2 C8 C9 . . 108.4(5) ?
    N2 C8 C7 . . 111.1(5) ?
    C9 C8 C7 . . 116.3(5) ?
    N2 C8 H8 . . 106.9 ?
    C9 C8 H8 . . 106.9 ?
    C7 C8 H8 . . 106.9 ?
    C10 C9 C14 . . 118.5(7) ?
    C10 C9 C8 . . 123.0(6) ?
    C14 C9 C8 . . 118.3(6) ?
    C13 C14 C9 . . 120.5(7) ?
    C13 C14 H14 . . 119.7 ?
    C9 C14 H14 . . 119.7 ?
    C12 C13 C14 . . 122.1(8) ?
    C12 C13 H13 . . 119.0 ?
    C14 C13 H13 . . 119.0 ?
    C13 C12 C11 . . 118.4(8) ?
    C13 C12 H12 . . 120.8 ?
    C11 C12 H12 . . 120.8 ?
    C10 C11 C12 . . 118.1(7) ?
    C10 C11 H11 . . 121.0 ?
    C12 C11 H11 . . 121.0 ?
    C9 C10 C11 . . 121.9(7) ?
    C9 C10 H10 . . 119.0 ?
    C11 C10 H10 . . 119.0 ?
    N2 C15 C17 . . 115.4(5) ?
    N2 C15 C32 . . 111.3(5) ?
    C17 C15 C32 . . 114.6(5) ?
    N2 C15 H15 . . 104.8 ?
    C17 C15 H15 . . 104.8 ?
    C32 C15 H15 . . 104.8 ?
    C25 C17 C18 . . 115.7(5) ?
    C25 C17 C15 . . 125.9(5) ?
    C18 C17 C15 . . 118.4(5) ?
    N1 C18 O1 1 . 119.9(5) ?
    N1 C18 O1 . . 119.9(5) ?
    N1 C18 C17 1 . 125.8(6) ?
    N1 C18 C17 . . 125.8(6) ?
    O1 C18 C17 . . 114.1(5) ?
    N1 C19 C20 1 . 118.1(6) ?
    N1 C19 C20 . . 118.1(6) ?
    N1 C19 C24 1 . 122.9(6) ?
    N1 C19 C24 . . 122.9(6) ?
    C20 C19 C24 . . 118.9(6) ?
    C21 C20 C19 . . 121.2(6) ?
    C21 C20 H20 . . 119.4 ?
    C19 C20 H20 . . 119.4 ?
    C20 C21 C22 . . 119.0(6) ?
    C20 C21 H21 . . 120.5 ?
    C22 C21 H21 . . 120.5 ?
    C23 C22 C21 . . 121.6(7) ?
    C23 C22 Br1 . . 120.3(6) ?
    C21 C22 Br1 . . 118.1(5) ?
    C22 C23 C24 . . 119.9(6) ?
    C22 C23 H23 . . 120.0 ?
    C24 C23 H23 . . 120.0 ?
    C23 C24 C25 . . 123.8(5) ?
    C23 C24 C19 . . 119.3(6) ?
    C25 C24 C19 . . 116.9(6) ?
    C17 C25 C24 . . 121.9(5) ?
    C17 C25 H25 . . 119.0 ?
    C24 C25 H25 . . 119.0 ?
    O1 C26 H26A . . 109.5 ?
    O1 C26 H26B . . 109.5 ?
    H26A C26 H26B . . 109.5 ?
    O1 C26 H26C . . 109.5 ?
    H26A C26 H26C . . 109.5 ?
    H26B C26 H26C . . 109.5 ?
    C30 C31 C32 . . 119.8(8) ?
    C30 C31 H31 . . 120.1 ?
    C32 C31 H31 . . 120.1 ?
    C31 C30 C29 . . 121.1(8) ?
    C31 C30 H30 . . 119.4 ?
    C29 C30 H30 . . 119.4 ?
    C28 C29 C30 . . 119.2(8) ?
    C28 C29 H29 . . 120.4 ?
    C30 C29 H29 . . 120.4 ?
    C29 C28 C27 . . 119.4(9) ?
    C29 C28 H28 . . 120.3 ?
    C27 C28 H28 . . 120.3 ?
    C32 C27 C28 . . 120.9(8) ?
    C32 C27 H27 . . 119.5 ?
    C28 C27 H27 . . 119.5 ?
    C27 C32 C31 . . 119.5(6) ?
    C27 C32 C15 . . 122.7(6) ?
    C31 C32 C15 . . 117.7(6) ?
    C18 N1 C19 . . 116.6(5) ?
    C6 N2 C8 . . 124.1(5) ?
    C6 N2 C15 . . 119.7(5) ?
    C8 N2 C15 . . 115.9(4) ?
    C2 N3 C3 . . 109.3(6) ?
    C2 N3 C5 . . 111.6(6) ?
    C3 N3 C5 . . 112.2(6) ?
    C18 O1 C26 . . 116.8(5) ?
    C1 O3 C4 . . 110.7(7) ?
loop_
    _geom_torsion_atom_site_label_1
    _geom_torsion_atom_site_label_2
    _geom_torsion_atom_site_label_3
    _geom_torsion_atom_site_label_4
    _geom_torsion_site_symmetry_1
    _geom_torsion_site_symmetry_2
    _geom_torsion_site_symmetry_3
    _geom_torsion_site_symmetry_4
    _geom_torsion
    _geom_torsion_publ_flag
    O3 C4 C3 N3 . . . . -57.5(10) ?
    O3 C1 C2 N3 . . . . 57.8(12) ?
    N3 C5 C6 O2 . . . 1 -123.0(6) ?
    N3 C5 C6 O2 . . . . -123.0(6) ?
    N3 C5 C6 N2 . . . . 57.3(8) ?
    N2 C8 C9 C10 . . . . 104.9(7) ?
    C7 C8 C9 C10 . . . . -21.1(9) ?
    N2 C8 C9 C14 . . . . -70.2(7) ?
    C7 C8 C9 C14 . . . . 163.8(7) ?
    C10 C9 C14 C13 . . . . -2.9(11) ?
    C8 C9 C14 C13 . . . . 172.5(8) ?
    C9 C14 C13 C12 . . . . 1.3(13) ?
    C14 C13 C12 C11 . . . . -3.3(14) ?
    C13 C12 C11 C10 . . . . 6.8(13) ?
    C14 C9 C10 C11 . . . . 6.7(12) ?
    C8 C9 C10 C11 . . . . -168.4(7) ?
    C12 C11 C10 C9 . . . . -8.7(13) ?
    N2 C15 C17 C25 . . . . 40.5(8) ?
    C32 C15 C17 C25 . . . . -90.7(7) ?
    N2 C15 C17 C18 . . . . -137.9(5) ?
    C32 C15 C17 C18 . . . . 90.9(6) ?
    C25 C17 C18 N1 . . . 1 -3.5(9) ?
    C15 C17 C18 N1 . . . 1 175.0(6) ?
    C25 C17 C18 N1 . . . . -3.5(9) ?
    C15 C17 C18 N1 . . . . 175.0(6) ?
    C25 C17 C18 O1 . . . . 179.7(5) ?
    C15 C17 C18 O1 . . . . -1.7(7) ?
    N1 C19 C20 C21 1 . . . -179.4(6) ?
    N1 C19 C20 C21 . . . . -179.4(6) ?
    C24 C19 C20 C21 . . . . 1.3(10) ?
    C19 C20 C21 C22 . . . . 0.2(11) ?
    C20 C21 C22 C23 . . . . -1.7(11) ?
    C20 C21 C22 Br1 . . . . 177.6(6) ?
    C21 C22 C23 C24 . . . . 1.6(11) ?
    Br1 C22 C23 C24 . . . . -177.7(5) ?
    C22 C23 C24 C25 . . . . 179.4(6) ?
    C22 C23 C24 C19 . . . . 0.0(9) ?
    N1 C19 C24 C23 1 . . . 179.4(6) ?
    N1 C19 C24 C23 . . . . 179.4(6) ?
    C20 C19 C24 C23 . . . . -1.4(8) ?
    N1 C19 C24 C25 1 . . . -0.1(8) ?
    N1 C19 C24 C25 . . . . -0.1(8) ?
    C20 C19 C24 C25 . . . . 179.1(6) ?
    C18 C17 C25 C24 . . . . 0.1(8) ?
    C15 C17 C25 C24 . . . . -178.3(6) ?
    C23 C24 C25 C17 . . . . -178.0(6) ?
    C19 C24 C25 C17 . . . . 1.4(8) ?
    C32 C31 C30 C29 . . . . -0.5(10) ?
    C31 C30 C29 C28 . . . . 1.2(11) ?
    C30 C29 C28 C27 . . . . -2.5(12) ?
    C29 C28 C27 C32 . . . . 3.3(12) ?
    C28 C27 C32 C31 . . . . -2.6(10) ?
    C28 C27 C32 C15 . . . . 176.7(7) ?
    C30 C31 C32 C27 . . . . 1.2(9) ?
    C30 C31 C32 C15 . . . . -178.1(6) ?
    N2 C15 C32 C27 . . . . -104.6(7) ?
    C17 C15 C32 C27 . . . . 28.5(8) ?
    N2 C15 C32 C31 . . . . 74.7(7) ?
    C17 C15 C32 C31 . . . . -152.2(5) ?
    O1 C18 N1 N1 . . . 1 0.0(5) ?
    C17 C18 N1 N1 . . . 1 0.0(6) ?
    N1 C18 N1 C19 1 . . . 0E1(10)
                                 ?
    O1 C18 N1 C19 . . . . -178.6(5) ?
    C17 C18 N1 C19 . . . . 4.8(9) ?
    C20 C19 N1 N1 . . . 1 0.0(6) ?
    C24 C19 N1 N1 . . . 1 0.0(5) ?
    N1 C19 N1 C18 1 . . . 0E1(10)
                                 ?
    C20 C19 N1 C18 . . . . 177.9(6) ?
    C24 C19 N1 C18 . . . . -2.9(8) ?
    O2 C6 N2 C8 1 . . . -162.8(6) ?
    O2 C6 N2 C8 . . . . -162.8(6) ?
    C5 C6 N2 C8 . . . . 16.9(8) ?
    O2 C6 N2 C15 1 . . . 10.9(9) ?
    O2 C6 N2 C15 . . . . 10.9(9) ?
    C5 C6 N2 C15 . . . . -169.4(5) ?
    C9 C8 N2 C6 . . . . 112.1(6) ?
    C7 C8 N2 C6 . . . . -119.0(7) ?
    C9 C8 N2 C15 . . . . -61.8(7) ?
    C7 C8 N2 C15 . . . . 67.2(7) ?
    C17 C15 N2 C6 . . . . -83.9(6) ?
    C32 C15 N2 C6 . . . . 48.9(7) ?
    C17 C15 N2 C8 . . . . 90.3(6) ?
    C32 C15 N2 C8 . . . . -137.0(5) ?
    C1 C2 N3 C3 . . . . -56.3(11) ?
    C1 C2 N3 C5 . . . . 179.0(8) ?
    C4 C3 N3 C2 . . . . 56.6(10) ?
    C4 C3 N3 C5 . . . . -179.1(7) ?
    C6 C5 N3 C2 . . . . -177.6(7) ?
    C6 C5 N3 C3 . . . . 59.4(7) ?
    N1 C18 O1 C26 1 . . . 0.0(9) ?
    N1 C18 O1 C26 . . . . 0.0(9) ?
    C17 C18 O1 C26 . . . . 176.9(6) ?
    N2 C6 O2 O2 . . . 1 0.0(5) ?
    C5 C6 O2 O2 . . . 1 0.0(5) ?
    C2 C1 O3 C4 . . . . -57.8(13) ?
    C3 C4 O3 C1 . . . . 58.1(12) ?
loop_
    _geom_hbond_atom_site_label_D
    _geom_hbond_atom_site_label_H
    _geom_hbond_atom_site_label_A
    _geom_hbond_site_symmetry_A
    _geom_hbond_distance_DH
    _geom_hbond_distance_HA
    _geom_hbond_distance_DA
    _geom_hbond_angle_DHA
    C8 H8 N3 1_555 0.98 2.55 3.105(7) 116
    C25 H25 O2 1_555 0.93 2.45 3.153(7) 132.8
    C15 H15 O1 1_555 0.9800 2.24000 2.722(8) 108.79
    C30 H30 O2 1_455 0.93 2.59 3.399(10) 145
    C7 H7B Cg4 1_556 0.96 3.15 3.988(8) 147
    C23 H23 Cg5 1_655 0.93 2.79 3.662(8) 157
data_global
_journal_date_recd_electronic     2009-06-12
_journal_date_accepted     2009-07-10
_journal_name_full     'Acta Crystallographica, Section E'
_journal_year     2009
_journal_volume     65
_journal_issue      8
_journal_page_first     o1901
_journal_page_last     o1901
_journal_paper_category     QO
_journal_coeditor_code     XU2541
_publ_contact_author
;
     'Sun, Tie-Min'
     College of Pharmaceutical Engineering
     Shenyang Pharmaceutical University
     110016 Shenyang
     China
;
_publ_contact_author_email     suntiemin@gmail.com
_publ_contact_author_fax     '8624 23986398'
_publ_contact_author_phone     '8624 23986398'
_publ_section_title
;\
<i>N</i>-[(6-Bromo-2-methoxy-3-quinolyl)phenylmethyl]-2-morpholino-<i>N</i>-(1-\
phenylethyl)acetamide
;
loop_
    _publ_author_name
    _publ_author_address
    'Cai, Zhi-Qiang'
;
     College of Pharmaceutical Engineering
     Shenyang Pharmaceutical University
     Shenyang 110016
     People's Republic of China
;
    'Xiong, Gang'
;
Laboratory of Coordination Chemistry
Shenyang Institute of Chemical Technology
Shenyang 110142
People's Republic of China
;
    'Li, Shan-Rong'
;
     College of Pharmaceutical Engineering
     Shenyang Pharmaceutical University
     Shenyang 110016
     People's Republic of China
;
    'Liu, Jian-Bo'
;
     College of Pharmaceutical Engineering
     Shenyang Pharmaceutical University
     Shenyang 110016
     People's Republic of China
;
    'Sun, Tie-Min'
;
     College of Pharmaceutical Engineering
     Shenyang Pharmaceutical University
     Shenyang 110016
     People's Republic of China
;
