# Supplementary material for: N-[(6-Bromo-2-meth­oxy-3-quinol­yl)phenyl­meth­yl]-2-morpholino-N-(1-phenyl­ethyl)acetamide
Source: Acta Crystallogr Sect E Struct Rep Online. 2009 Jul 18;65(Pt 8):o1901. doi: 10.1107/S1600536809027020 (PMC2977165; doi:10.1107/S1600536809027020)
Supplement: Supplementary file 2 [file e-65-o1901-Isup2.hkl]

# 
# h,k,l, Fc-squared, Fo-squared, sigma(Fo-squared) and status flag 
# 
data_I
_shelx_title ' P218m in P1                      P1' 
_shelx_refln_list_code          4 
_shelx_F_calc_maximum       94.07 
_exptl_crystal_F_000       297.95 
_reflns_d_resolution_high  0.8126 
 
loop_ 
 _symmetry_equiv_pos_as_xyz 
 'x, y, z' 
 
_cell_length_a     7.8696 
_cell_length_b     9.4558 
_cell_length_c     9.8018 
_cell_angle_alpha  90.544 
_cell_angle_beta  100.562 
_cell_angle_gamma 104.618 
 
_shelx_F_squared_multiplier     1.000 
 
loop_ 
 _refln_index_h 
 _refln_index_k 
 _refln_index_l 
 _refln_F_squared_calc 
 _refln_F_squared_meas 
 _refln_F_squared_sigma 
 _refln_observed_status 
  -3   1 -10        0.90        3.07      2.21 o 
  -3   2 -10        5.24        8.79      3.42 o 
  -4   1  -9        9.35        6.18      2.50 o 
  -3   1  -9       11.34       10.79      2.47 o 
  -2   1  -9        4.43        7.48      2.06 o 
  -5   2  -9        6.44       -2.32      3.77 o 
  -4   2  -9        4.72        3.46      5.64 o 
  -3   2  -9        7.15        7.58      2.58 o 
  -2   2  -9       42.04       37.19      6.23 o 
  -4   3  -9        1.22        0.35      3.08 o 
  -3   3  -9       10.93        7.26      3.17 o 
  -4   4  -9        0.39        0.88      3.08 o 
  -3   4  -9        8.49        6.35      3.17 o 
  -4   5  -9        0.67       -1.32      3.40 o 
   4  -8  -8        1.37        3.00      3.46 o 
  -5   1  -8       45.66       36.66      4.19 o 
  -4   1  -8        1.53        2.01      2.20 o 
  -3   1  -8       56.47       49.60      6.09 o 
  -5   2  -8       16.88       14.63      3.16 o 
  -4   2  -8        0.28        1.26      2.22 o 
  -3   2  -8       15.87       20.74      2.74 o 
  -2   2  -8       34.64       39.17      3.44 o 
  -1   2  -8       26.99       37.49      8.52 o 
  -5   3  -8        2.26        2.31      3.51 o 
  -4   3  -8        0.71        2.47      2.96 o 
  -3   3  -8       68.11       75.27      7.18 o 
  -2   3  -8       70.60       88.74      7.21 o 
  -5   4  -8        3.74        3.92      3.66 o 
  -4   4  -8        1.08        3.30      2.95 o 
  -3   4  -8        0.82       -2.30      2.30 o 
  -2   4  -8       73.74       84.09      7.18 o 
  -5   5  -8        1.20       -0.23      3.53 o 
  -4   5  -8        1.10       -0.05      3.14 o 
  -3   5  -8        4.47        1.91      2.94 o 
  -2   5  -8       49.97       52.85      5.61 o 
  -5   6  -8        2.59        1.91      3.64 o 
  -4   6  -8       10.62        8.68      3.96 o 
  -3   6  -8        1.80        2.58      3.27 o 
  -4   7  -8        5.91        1.11      3.80 o 
   3  -9  -7        0.18        0.75      2.99 o 
   4  -9  -7        0.28       -2.19      2.89 o 
   5  -9  -7        4.81        6.76      4.06 o 
   3  -8  -7       18.31       16.93      3.95 o 
   4  -8  -7        8.17        7.47      3.48 o 
   5  -8  -7        2.79        1.48      3.32 o 
   3  -7  -7       10.22       14.56      3.59 o 
   4  -7  -7       39.21       33.63      5.04 o 
   5  -7  -7        6.93       -0.12      2.73 o 
   2  -6  -7       13.53       15.06      3.15 o 
   3  -6  -7        6.83        7.13      2.78 o 
   4  -6  -7       61.23       61.01      6.45 o 
   2  -5  -7       89.15       83.45      7.07 o 
   3  -5  -7       12.75       13.66      2.96 o 
  -6   1  -7        0.65        4.60      2.56 o 
  -5   1  -7       16.78       11.57      2.78 o 
  -4   1  -7        8.07        7.51      2.25 o 
  -6   2  -7        4.10        3.91      2.73 o 
  -5   2  -7        7.73        6.93      2.55 o 
  -4   2  -7       40.12       45.64      5.81 o 
  -3   2  -7        1.54        0.87      1.68 o 
  -2   2  -7        8.11        7.23      2.05 o 
  -1   2  -7       51.63       45.92      3.40 o 
   0   2  -7      108.79      118.61      9.44 o 
  -6   3  -7       10.46       10.73      4.34 o 
  -5   3  -7        2.20        1.45      3.10 o 
  -4   3  -7       49.34       67.63      6.66 o 
  -3   3  -7        3.65        3.83      2.42 o 
  -2   3  -7       53.81       65.75      5.90 o 
  -1   3  -7      113.02      131.21      9.83 o 
  -6   4  -7        3.75        5.15      3.85 o 
  -5   4  -7        1.21        4.36      3.35 o 
  -4   4  -7       23.12       22.75      4.14 o 
  -3   4  -7        8.34        6.66      2.63 o 
  -2   4  -7       51.98       47.39      5.25 o 
  -1   4  -7      427.13      513.63     34.67 o 
  -6   5  -7        2.09        5.03      4.06 o 
  -5   5  -7        3.43        0.61      3.32 o 
  -4   5  -7        1.09        2.04      3.03 o 
  -3   5  -7        9.71        7.15      3.10 o 
  -2   5  -7        6.49        7.58      2.85 o 
  -1   5  -7      378.46      400.58     27.73 o 
  -6   6  -7        3.50        3.89      4.32 o 
  -5   6  -7        5.76        3.17      3.64 o 
  -4   6  -7        1.77        3.58      3.29 o 
  -3   6  -7        0.24        0.26      2.85 o 
  -2   6  -7        1.40       -2.24      2.51 o 
  -5   7  -7        8.11        8.28      4.36 o 
  -4   7  -7        0.57       -0.15      3.38 o 
  -3   7  -7        1.58        3.46      3.36 o 
  -2   7  -7        1.50        5.34      3.31 o 
  -4   8  -7       11.94        9.07      4.20 o 
  -3   8  -7        1.24        0.31      3.48 o 
   3 -10  -6        0.60        4.05      3.51 o 
   2  -9  -6       40.30       39.71      5.40 o 
   3  -9  -6        8.13        3.62      3.48 o 
   4  -9  -6        1.16        2.17      3.25 o 
   5  -9  -6       17.27       14.22      4.27 o 
   6  -9  -6        1.41        1.75      3.80 o 
   2  -8  -6        4.22        5.15      3.03 o 
   3  -8  -6        1.63        3.03      2.96 o 
   4  -8  -6       43.27       41.34      5.68 o 
   5  -8  -6        2.74        3.08      3.43 o 
   6  -8  -6       10.61       11.98      4.17 o 
   2  -7  -6       53.54       58.54      6.24 o 
   3  -7  -6       12.36       14.11      3.40 o 
   4  -7  -6       26.52       26.42      4.35 o 
   5  -7  -6       38.08       31.08      5.03 o 
   1  -6  -6        3.32        4.66      2.31 o 
   2  -6  -6       34.35       37.92      4.63 o 
   3  -6  -6      118.82      122.94      9.92 o 
   4  -6  -6       41.32       34.07      5.08 o 
   5  -6  -6      100.64       97.58      9.00 o 
   1  -5  -6       52.60       54.93      5.53 o 
   2  -5  -6       10.55        7.86      2.52 o 
   3  -5  -6      148.14      135.19     11.02 o 
   4  -5  -6       59.51       50.78      5.61 o 
   1  -4  -6      107.05       94.66      7.63 o 
   2  -4  -6        2.38        2.26      1.77 o 
  -7   0  -6        2.53        1.72      2.50 o 
  -7   1  -6        0.38        0.82      2.61 o 
  -6   1  -6        2.48       -0.12      2.18 o 
  -5   1  -6        8.10        8.54      2.40 o 
   1   1  -6        5.70       10.12      1.21 o 
  -7   2  -6        2.59        4.94      3.64 o 
  -6   2  -6        2.18        5.20      3.77 o 
  -5   2  -6       13.31       10.37      2.58 o 
  -4   2  -6       51.73       54.96      4.30 o 
  -3   2  -6       22.34       26.01      2.65 o 
  -2   2  -6      134.77      129.43      7.68 o 
  -1   2  -6      182.02      167.59      9.16 o 
   0   2  -6      422.19      488.24     30.92 o 
   1   2  -6      203.98      189.96     13.70 o 
  -7   3  -6        3.58        8.52      4.21 o 
  -6   3  -6       10.47       11.49      4.03 o 
  -5   3  -6        3.48        4.92      2.96 o 
  -4   3  -6        2.44        5.97      2.64 o 
  -3   3  -6       26.30       27.82      3.75 o 
  -2   3  -6       66.10       70.49      6.06 o 
  -1   3  -6       55.48       44.24      4.66 o 
   0   3  -6       63.17       59.65      4.48 o 
  -7   4  -6       12.31       11.77      4.40 o 
  -6   4  -6        0.60       -0.70      3.19 o 
  -5   4  -6        0.11        1.41      2.94 o 
  -4   4  -6        0.23       -0.59      2.32 o 
  -3   4  -6        4.71        5.26      2.43 o 
  -2   4  -6      118.37      124.27      9.89 o 
  -1   4  -6      114.52      109.35      8.31 o 
   0   4  -6      198.36      200.63     15.55 o 
  -7   5  -6        4.59        4.73      4.27 o 
  -6   5  -6        9.24        4.90      3.83 o 
  -5   5  -6        5.85        8.26      3.71 o 
  -4   5  -6       29.89       38.76      5.15 o 
  -3   5  -6       20.85       21.48      3.78 o 
  -2   5  -6       36.62       34.26      4.16 o 
  -1   5  -6       46.96       58.13      5.76 o 
   0   5  -6      275.14      299.61     21.68 o 
  -6   6  -6        3.57        5.41      4.19 o 
  -5   6  -6       24.98       24.91      4.95 o 
  -4   6  -6        3.40        4.29      3.04 o 
  -3   6  -6       15.32       18.03      3.90 o 
  -2   6  -6       12.44       10.72      3.27 o 
  -1   6  -6       22.67       22.41      3.84 o 
  -6   7  -6        1.47        1.48      4.04 o 
  -5   7  -6       22.04       26.49      5.34 o 
  -4   7  -6        0.70        0.41      3.15 o 
  -3   7  -6       17.09       21.31      4.22 o 
  -2   7  -6       28.50       33.83      5.01 o 
  -1   7  -6      119.36      111.49      9.24 o 
  -5   8  -6        3.17       -2.40      3.77 o 
  -4   8  -6       38.95       25.17      5.29 o 
  -3   8  -6        2.23       -1.21      3.50 o 
  -2   8  -6       17.83       19.96      4.48 o 
  -4   9  -6       14.02        9.70      4.61 o 
  -3   9  -6        1.03        1.42      3.83 o 
   1 -10  -5        2.51        0.89      2.93 o 
   2 -10  -5       31.68       20.49      4.52 o 
   3 -10  -5       28.50       30.00      5.09 o 
   4 -10  -5        5.41        8.07      3.77 o 
   5 -10  -5        1.68        2.90      3.69 o 
   1  -9  -5        8.23        8.94      3.33 o 
   2  -9  -5       29.64       28.14      4.72 o 
   3  -9  -5       14.63       11.36      3.57 o 
   4  -9  -5        2.93        1.45      3.09 o 
   5  -9  -5        0.93       -0.35      2.99 o 
   6  -9  -5       10.03       11.01      4.16 o 
   7  -9  -5        3.14        4.43      4.25 o 
   1  -8  -5       12.40       10.89      3.08 o 
   2  -8  -5       77.44       82.30      7.98 o 
   3  -8  -5       33.35       39.49      5.26 o 
   4  -8  -5       31.11       25.83      4.66 o 
   5  -8  -5        9.08        8.72      3.62 o 
   6  -8  -5        8.01       10.93      3.94 o 
   7  -8  -5       25.00       22.12      5.08 o 
   0  -7  -5       45.65       48.81      5.48 o 
   1  -7  -5       58.83       61.02      6.08 o 
   2  -7  -5       15.87       16.28      3.42 o 
   3  -7  -5       11.95        8.00      3.03 o 
   4  -7  -5       10.21       12.34      3.33 o 
   5  -7  -5      142.05      135.22     12.27 o 
   6  -7  -5        0.58        0.19      2.89 o 
   0  -6  -5       30.27       35.89      4.22 o 
   1  -6  -5      140.04      145.41     11.10 o 
   2  -6  -5       33.39       40.34      4.58 o 
   3  -6  -5      213.08      249.85     18.60 o 
   4  -6  -5      115.67      112.99      9.17 o 
   5  -6  -5       18.97       12.72      3.57 o 
   0  -5  -5       17.11       24.26      2.98 o 
   1  -5  -5      124.04      132.24     10.29 o 
   2  -5  -5       24.34       21.86      3.58 o 
   3  -5  -5       75.26       71.48      6.78 o 
   4  -5  -5      169.55      169.26     12.48 o 
   0  -4  -5       45.16       47.32      4.22 o 
   1  -4  -5      147.03      170.68     12.28 o 
   2  -4  -5      300.27      333.41     26.37 o 
   3  -4  -5      152.32      145.44     10.39 o 
   0  -3  -5       18.39       22.57      2.22 o 
   1  -3  -5      153.59      134.89      9.39 o 
   2  -3  -5      191.38      133.19     10.30 o 
   0  -2  -5      172.39      193.27     12.69 o 
  -7   0  -5        8.49       14.18      3.54 o 
  -7   1  -5        3.91        6.30      2.52 o 
  -6   1  -5        3.31        3.70      2.12 o 
  -5   1  -5        9.01       10.47      2.93 o 
   1   1  -5      164.30      247.32     12.86 o 
  -7   2  -5        2.17       -2.68      2.68 o 
  -6   2  -5        9.54       16.77      2.93 o 
  -5   2  -5       56.49       58.05      6.05 o 
  -4   2  -5       56.60       52.58      4.58 o 
  -3   2  -5      207.70      228.49     12.33 o 
  -2   2  -5       22.44       19.39      2.95 o 
  -1   2  -5      274.99      247.82     12.63 o 
   0   2  -5      605.81      617.27     40.82 o 
   1   2  -5      451.31      457.33     31.81 o 
  -7   3  -5        0.07       -0.38      3.15 o 
  -6   3  -5        4.86        3.14      3.14 o 
  -5   3  -5       71.56       68.17      7.00 o 
  -4   3  -5       40.61       46.15      4.93 o 
  -3   3  -5      372.94      450.35     30.67 o 
  -2   3  -5      138.05      123.89      9.26 o 
  -1   3  -5       88.23       86.02      5.99 o 
   0   3  -5       34.55       29.52      3.24 o 
   1   3  -5      919.32     1004.83     70.15 o 
  -7   4  -5       16.72       14.33      4.11 o 
  -6   4  -5        1.97        2.67      3.08 o 
  -5   4  -5        5.13        2.43      2.75 o 
  -4   4  -5       22.90       21.67      3.53 o 
  -3   4  -5      103.30      148.83     10.25 o 
  -2   4  -5       65.71       67.70      6.50 o 
  -1   4  -5      307.44      275.10     20.10 o 
   0   4  -5      239.25      201.35     13.87 o 
  -7   5  -5        3.36        1.98      3.88 o 
  -6   5  -5       23.33       22.70      4.73 o 
  -5   5  -5       10.19       13.29      3.72 o 
  -4   5  -5        7.94        9.44      3.00 o 
  -3   5  -5       40.90       40.29      4.59 o 
  -2   5  -5       10.49       10.33      2.84 o 
  -1   5  -5       81.06       82.83      7.40 o 
   0   5  -5      631.20      648.40     42.02 o 
   1   5  -5       77.46       81.16      7.13 o 
  -7   6  -5        5.15        1.00      3.93 o 
  -6   6  -5        7.44        8.08      3.95 o 
  -5   6  -5        5.21       11.56      3.66 o 
  -4   6  -5       15.97       13.83      3.64 o 
  -3   6  -5       22.77       21.85      4.01 o 
  -2   6  -5       35.28       35.34      4.78 o 
  -1   6  -5       42.08       42.56      4.87 o 
   0   6  -5      492.24      519.96     33.49 o 
  -7   7  -5        0.86       -1.47      3.95 o 
  -6   7  -5       10.31        9.71      4.37 o 
  -5   7  -5       11.96       10.57      3.88 o 
  -4   7  -5       12.02        9.45      3.66 o 
  -3   7  -5       44.08       44.05      5.43 o 
  -2   7  -5       16.62       11.13      3.45 o 
  -1   7  -5       90.47      104.79      9.44 o 
   0   7  -5      129.13      126.32      9.77 o 
  -6   8  -5        3.75       -3.41      3.85 o 
  -5   8  -5        9.78       10.82      4.21 o 
  -4   8  -5       27.44       27.72      5.25 o 
  -3   8  -5       45.62       49.74      6.15 o 
  -2   8  -5       10.85       15.08      3.83 o 
  -1   8  -5       35.86       35.09      4.80 o 
  -5   9  -5       15.16       11.76      4.99 o 
  -4   9  -5       12.66        9.36      4.26 o 
  -3   9  -5        7.01       10.23      4.17 o 
  -2   9  -5       10.49        6.19      3.78 o 
  -1   9  -5        6.07        5.98      3.36 o 
  -4  10  -5        2.98        2.87      4.24 o 
  -3  10  -5        1.29        0.35      3.99 o 
  -2  10  -5        1.14        0.67      3.67 o 
   0 -10  -4        0.45       -1.63      2.89 o 
   1 -10  -4        2.92       -1.46      2.79 o 
   2 -10  -4       20.69       18.55      4.15 o 
   3 -10  -4       12.61        9.45      3.63 o 
   4 -10  -4        5.15        7.89      3.63 o 
   5 -10  -4        0.80        0.86      3.15 o 
   6 -10  -4        1.44        3.31      4.03 o 
   0  -9  -4        2.66        4.37      3.09 o 
   1  -9  -4       11.75       16.27      3.62 o 
   2  -9  -4       22.17       20.90      4.14 o 
   3  -9  -4       38.37       32.13      4.94 o 
   4  -9  -4        4.84        4.34      2.99 o 
   5  -9  -4        4.23        5.35      3.29 o 
   6  -9  -4        3.28        7.60      3.88 o 
   7  -9  -4        3.67        1.93      3.51 o 
   0  -8  -4        8.50       10.19      3.10 o 
   1  -8  -4       48.08       48.97      5.53 o 
   2  -8  -4       30.32       32.28      4.50 o 
   3  -8  -4      108.19      107.65      9.86 o 
   4  -8  -4       37.30       47.10      5.76 o 
   5  -8  -4       38.58       37.34      5.37 o 
   6  -8  -4        4.37        8.83      3.64 o 
   7  -8  -4        7.54        1.96      3.24 o 
  -1  -7  -4        5.73        6.23      2.58 o 
   0  -7  -4       61.50       52.94      5.77 o 
   1  -7  -4       24.85       25.51      3.82 o 
   2  -7  -4       80.49       93.44      8.29 o 
   3  -7  -4       81.29       72.09      7.67 o 
   4  -7  -4       72.70       80.24      7.58 o 
   5  -7  -4       19.92       18.40      3.99 o 
   6  -7  -4       42.28       45.89      5.79 o 
  -1  -6  -4       17.29       11.52      2.63 o 
   0  -6  -4       10.61       16.69      2.98 o 
   1  -6  -4        0.37        1.84      1.98 o 
   2  -6  -4      138.13      160.55     12.03 o 
   3  -6  -4       13.37       13.83      3.03 o 
   4  -6  -4      100.82       97.16      8.71 o 
   5  -6  -4       47.94       47.09      5.76 o 
   6  -6  -4       70.66       66.63      7.24 o 
  -1  -5  -4       31.42       34.91      3.79 o 
   0  -5  -4      115.60      126.77      9.83 o 
   1  -5  -4        2.70        1.12      1.62 o 
   2  -5  -4      141.53      137.25     10.66 o 
   3  -5  -4        2.94        4.89      2.16 o 
   4  -5  -4      135.43      113.65     10.41 o 
   5  -5  -4      128.20      120.73     10.07 o 
  -1  -4  -4       39.36       44.45      4.64 o 
   0  -4  -4      109.91      105.04      7.94 o 
   1  -4  -4      202.21      189.11     13.80 o 
   2  -4  -4      682.53      807.88     54.93 o 
   3  -4  -4       11.89        8.60      2.09 o 
   4  -4  -4       42.42       29.27      3.84 o 
  -2  -3  -4       49.85       68.24      5.68 o 
  -1  -3  -4       37.67       31.00      3.06 o 
   0  -3  -4      418.82      449.62     31.09 o 
   1  -3  -4       93.71       54.27      5.18 o 
   2  -3  -4      506.79      568.16     40.32 o 
   3  -3  -4      346.30      385.93     31.23 o 
  -2  -2  -4      566.05      698.04     49.06 o 
  -1  -2  -4      130.37      181.74     11.45 o 
   0  -2  -4      487.97      494.63     34.93 o 
   1  -2  -4      199.97      147.78      9.07 o 
  -8   0  -4        6.42        5.71      2.45 o 
  -7   0  -4       13.69       14.98      4.55 o 
  -8   1  -4        1.83        3.49      2.54 o 
  -7   1  -4       16.86       16.16      2.83 o 
  -6   1  -4       18.52       23.79      5.76 o 
  -5   1  -4       15.24       11.42      2.18 o 
   1   1  -4     1594.52     1944.82    129.20 o 
  -8   2  -4        3.51        2.21      3.16 o 
  -7   2  -4        6.98       14.03      3.58 o 
  -6   2  -4       25.05       26.69      3.25 o 
  -5   2  -4       23.26       32.93      3.22 o 
  -4   2  -4       28.87       33.46      3.13 o 
  -3   2  -4      494.25      542.77     26.46 o 
  -2   2  -4       41.75      104.53      5.93 o 
  -1   2  -4      981.31     1171.61     85.05 o 
   0   2  -4      410.54      392.97     24.48 o 
   1   2  -4     1008.07     1081.88     68.07 o 
  -8   3  -4       18.69       13.49      4.14 o 
  -7   3  -4       13.79       21.18      4.32 o 
  -6   3  -4        7.24       10.57      3.24 o 
  -5   3  -4       23.83       23.25      3.99 o 
  -4   3  -4       25.76       16.70      3.05 o 
  -3   3  -4      124.53      109.88      8.02 o 
  -2   3  -4      426.07      480.07     31.56 o 
  -1   3  -4      110.62      115.46     10.25 o 
   0   3  -4      466.94      467.18     29.99 o 
   1   3  -4      272.52      262.28     16.44 o 
   2   3  -4      595.45      520.18     33.88 o 
  -8   4  -4       14.23       10.87      4.09 o 
  -7   4  -4       27.67       22.89      4.46 o 
  -6   4  -4       91.41      102.79      8.75 o 
  -5   4  -4       30.71       41.68      4.77 o 
  -4   4  -4       30.93       23.91      3.61 o 
  -3   4  -4       14.42       15.90      2.89 o 
  -2   4  -4      122.12      122.09     10.51 o 
  -1   4  -4      209.13      190.32     13.04 o 
   0   4  -4      432.30      456.46     29.76 o 
   1   4  -4      104.21       74.22      5.45 o 
   2   4  -4       84.45       74.52      6.37 o 
  -8   5  -4        6.97        6.47      4.13 o 
  -7   5  -4       17.70       26.70      4.94 o 
  -6   5  -4        7.84       15.96      3.89 o 
  -5   5  -4       47.13       55.25      6.10 o 
  -4   5  -4        7.01        4.79      2.75 o 
  -3   5  -4      282.19      287.54     20.21 o 
  -2   5  -4      274.58      318.07     20.37 o 
  -1   5  -4      157.20      137.88      9.61 o 
   0   5  -4        4.83        3.31      1.83 o 
   1   5  -4      242.47      213.24     16.81 o 
  -7   6  -4       18.88       20.45      4.71 o 
  -6   6  -4        5.63        2.72      3.16 o 
  -5   6  -4       10.32       13.66      3.58 o 
  -4   6  -4       22.03       30.81      4.29 o 
  -3   6  -4      198.17      224.28     16.50 o 
  -2   6  -4      237.92      272.95     18.29 o 
  -1   6  -4        0.52       -1.99      1.99 o 
   0   6  -4      163.67      168.07     12.40 o 
   1   6  -4      154.90      151.11     11.39 o 
  -7   7  -4        1.49        5.88      4.21 o 
  -6   7  -4        0.64       -3.13      3.31 o 
  -5   7  -4       20.72       19.02      4.34 o 
  -4   7  -4       86.44       97.27      8.96 o 
  -3   7  -4       29.83       21.23      4.19 o 
  -2   7  -4       33.38       41.59      5.10 o 
  -1   7  -4       48.16       44.40      5.05 o 
   0   7  -4      104.10       96.55      8.21 o 
   1   7  -4      397.20      396.72     27.41 o 
  -7   8  -4        7.57        9.55      4.66 o 
  -6   8  -4        2.35        1.21      3.87 o 
  -5   8  -4        4.11        2.06      3.64 o 
  -4   8  -4        6.13        8.10      3.89 o 
  -3   8  -4       41.95       25.56      4.68 o 
  -2   8  -4       24.41       34.75      4.80 o 
  -1   8  -4       10.28       15.86      3.51 o 
   0   8  -4        6.20        3.78      2.45 o 
  -6   9  -4        2.15        1.70      4.11 o 
  -5   9  -4        1.74        2.79      3.88 o 
  -4   9  -4       60.58       41.21      6.16 o 
  -3   9  -4        8.56        7.89      3.77 o 
  -2   9  -4        0.25       -0.37      2.89 o 
  -1   9  -4        4.81        1.82      2.98 o 
   0   9  -4        4.12       -0.12      2.72 o 
  -5  10  -4        3.96        1.00      4.17 o 
  -4  10  -4        7.37        8.12      4.30 o 
  -3  10  -4        0.22        3.99      3.93 o 
  -2  10  -4        2.97        7.63      3.90 o 
  -1  10  -4        0.69        0.38      3.24 o 
  -2  11  -4       12.72       12.48      4.58 o 
   1 -11  -3        1.01        4.04      3.47 o 
   2 -11  -3        3.14        2.36      3.43 o 
   3 -11  -3        6.68        6.66      3.57 o 
   4 -11  -3        2.21        0.41      3.42 o 
  -1 -10  -3        6.99        4.35      3.51 o 
   0 -10  -3       14.62       12.72      3.87 o 
   1 -10  -3        2.21        1.27      3.00 o 
   2 -10  -3        5.64        5.14      3.31 o 
   3 -10  -3        2.01        3.32      3.05 o 
   4 -10  -3        5.01        6.13      3.32 o 
   5 -10  -3        0.58       -1.98      3.06 o 
   6 -10  -3        5.15        6.45      4.00 o 
  -1  -9  -3       15.49       16.45      3.99 o 
   0  -9  -3       17.35       12.55      3.45 o 
   1  -9  -3        3.38        4.72      3.00 o 
   2  -9  -3        5.95        9.39      3.13 o 
   3  -9  -3       48.68       39.85      5.43 o 
   4  -9  -3       18.88       21.26      4.20 o 
   5  -9  -3        4.47        2.87      3.08 o 
   6  -9  -3        9.49        9.00      3.74 o 
   7  -9  -3       22.67       21.53      4.92 o 
  -2  -8  -3        4.54        2.53      2.78 o 
  -1  -8  -3        9.39        8.99      3.10 o 
   0  -8  -3       91.32       81.92      7.49 o 
   1  -8  -3        7.15        6.87      2.85 o 
   2  -8  -3       49.36       52.57      5.62 o 
   3  -8  -3       33.34       33.82      4.84 o 
   4  -8  -3       34.75       37.28      4.88 o 
   5  -8  -3       57.20       62.14      6.99 o 
   6  -8  -3       14.80       10.91      3.78 o 
   7  -8  -3       50.76       54.52      7.00 o 
  -1  -7  -3       34.99       34.47      4.61 o 
   0  -7  -3      126.01      145.39     11.93 o 
   1  -7  -3       11.64        7.32      2.57 o 
   2  -7  -3       10.06       13.41      3.10 o 
   3  -7  -3      195.00      221.58     16.30 o 
   4  -7  -3      126.18      125.22     10.76 o 
   5  -7  -3       52.70       50.23      6.15 o 
   6  -7  -3       21.88       23.80      4.46 o 
   7  -7  -3        4.06        6.11      3.47 o 
  -2  -6  -3       23.09       22.99      3.59 o 
  -1  -6  -3       64.09       62.98      5.98 o 
   0  -6  -3        4.38        1.41      1.90 o 
   1  -6  -3      185.45      216.11     16.27 o 
   2  -6  -3       22.64       19.33      3.14 o 
   3  -6  -3      159.01      188.06     14.45 o 
   4  -6  -3      132.33      130.76     11.47 o 
   5  -6  -3       77.89       74.04      6.87 o 
   6  -6  -3       34.81       41.19      4.99 o 
  -2  -5  -3      106.01      119.53      9.09 o 
  -1  -5  -3       24.17       32.00      3.74 o 
   0  -5  -3       14.59       18.06      2.46 o 
   1  -5  -3       30.85       28.59      3.21 o 
   2  -5  -3      128.29      128.43     10.78 o 
   3  -5  -3       50.66       36.28      4.59 o 
   4  -5  -3      278.76      237.27     18.77 o 
   5  -5  -3       87.54       81.68      6.94 o 
  -3  -4  -3       18.61       19.70      2.77 o 
  -2  -4  -3      190.88      205.08     14.93 o 
  -1  -4  -3       85.00       73.31      5.35 o 
   0  -4  -3      215.85      215.55     16.92 o 
   1  -4  -3      155.00      167.33     10.54 o 
   2  -4  -3      244.48      235.50     15.07 o 
   3  -4  -3      347.13      338.96     25.72 o 
   4  -4  -3      179.13      150.10     10.86 o 
  -3  -3  -3        3.41        2.87      1.48 o 
  -2  -3  -3      712.55      911.90     62.71 o 
  -1  -3  -3      173.12      223.85     13.75 o 
   1  -3  -3      609.96      650.93     43.10 o 
   2  -3  -3      432.77      522.84     32.11 o 
   3  -3  -3      994.90     1115.21     77.56 o 
  -3  -2  -3       36.50       31.63      2.98 o 
  -2  -2  -3     1468.54     1885.96    126.16 o 
  -1  -2  -3      136.73       99.67      7.29 o 
   0  -2  -3      358.19      414.22     30.97 o 
   1  -2  -3      702.29      712.02     49.63 o 
   2  -2  -3      972.61     1011.22     70.28 o 
  -8  -1  -3       10.52       11.12      2.36 o 
  -3  -1  -3       39.88       32.47      3.21 o 
   0  -1  -3     1934.72     2359.21    172.09 o 
  -8   0  -3        2.49        3.29      2.21 o 
  -7   0  -3        1.17        1.57      1.86 o 
  -8   1  -3        4.56        2.98      2.31 o 
  -7   1  -3        8.12        5.77      2.27 o 
  -6   1  -3       39.67       40.25      3.68 o 
  -5   1  -3      115.65      118.98      6.76 o 
   0   1  -3      438.39      429.83     19.28 o 
   1   1  -3      162.61      119.91      8.93 o 
  -8   2  -3        1.43        2.75      3.19 o 
  -7   2  -3        4.15        8.41      3.00 o 
  -6   2  -3       19.15       23.41      2.96 o 
  -5   2  -3      161.66      194.31     10.30 o 
  -4   2  -3      274.71      319.37     22.70 o 
  -3   2  -3       62.27       37.10      3.14 o 
  -2   2  -3      770.23      748.87     51.80 o 
  -1   2  -3      172.29      455.42     30.45 o 
   0   2  -3     1020.63     1089.63     68.05 o 
   1   2  -3      937.17      868.51     54.93 o 
   2   2  -3     1007.74     1491.96    101.04 o 
   3   2  -3      360.82      350.52     22.06 o 
   4   2  -3        5.14        3.93      1.21 o 
  -8   3  -3        4.46        0.82      3.06 o 
  -7   3  -3       27.72       38.06      4.98 o 
  -6   3  -3        7.50        9.41      3.03 o 
  -5   3  -3       34.26       33.91      4.32 o 
  -4   3  -3      174.96      148.11     11.35 o 
  -3   3  -3       37.32       63.81      5.29 o 
  -2   3  -3     3412.92     4265.48    288.24 o 
  -1   3  -3     1038.32     1322.94     82.18 o 
   0   3  -3      160.33      141.02     10.04 o 
   1   3  -3      640.82      591.05     39.07 o 
   2   3  -3      630.20      736.27     50.27 o 
   3   3  -3        6.74        2.58      1.16 o 
  -8   4  -3        0.26        5.32      3.48 o 
  -7   4  -3       97.73       99.33      9.13 o 
  -6   4  -3       75.73       81.44      7.52 o 
  -5   4  -3       20.50       21.48      3.43 o 
  -4   4  -3       14.98       15.08      2.98 o 
  -3   4  -3      104.64       75.04      6.20 o 
  -2   4  -3      667.11      759.72     51.68 o 
  -1   4  -3      875.63     1033.30     71.17 o 
   0   4  -3       92.17       64.19      5.42 o 
   1   4  -3      140.97      125.80      8.72 o 
   2   4  -3      431.29      417.16     27.51 o 
   3   4  -3       17.11       22.43      2.73 o 
  -8   5  -3       15.14       10.30      4.25 o 
  -7   5  -3      133.36      128.50     11.14 o 
  -6   5  -3        8.70        6.99      3.15 o 
  -5   5  -3       94.82      109.04      9.47 o 
  -4   5  -3       47.59       58.23      5.46 o 
  -2   5  -3      199.32      218.16     14.40 o 
  -1   5  -3       79.07       93.48      8.08 o 
   0   5  -3      327.60      321.57     23.25 o 
   1   5  -3      514.40      515.70     32.57 o 
   2   5  -3       38.45       46.74      4.42 o 
   3   5  -3      122.44      138.30      9.35 o 
  -8   6  -3        2.34        3.82      3.99 o 
  -7   6  -3        9.42        7.47      3.64 o 
  -6   6  -3       82.69       77.11      7.65 o 
  -5   6  -3       23.45       23.44      4.24 o 
  -4   6  -3      128.51      128.20      9.62 o 
  -3   6  -3      237.91      259.22     18.23 o 
  -2   6  -3      113.56      121.37     10.73 o 
  -1   6  -3       96.92      103.87      7.77 o 
   0   6  -3       70.34       69.21      6.67 o 
   1   6  -3      511.82      549.82     36.91 o 
   2   6  -3      124.15      119.69      9.55 o 
  -8   7  -3        2.23        5.85      4.41 o 
  -7   7  -3        6.00        0.42      3.38 o 
  -6   7  -3       27.42       27.15      4.89 o 
  -5   7  -3       33.67       36.70      5.05 o 
  -4   7  -3       26.66       34.13      4.83 o 
  -3   7  -3      274.53      281.28     19.90 o 
  -2   7  -3        9.91        8.09      2.99 o 
  -1   7  -3      132.42      137.35     10.63 o 
   0   7  -3       20.50       16.96      3.24 o 
   1   7  -3      105.08       88.62      7.39 o 
   2   7  -3      158.03      164.81     12.56 o 
  -7   8  -3        2.70        2.88      4.27 o 
  -6   8  -3        0.87        4.92      3.80 o 
  -5   8  -3       22.50       21.15      4.61 o 
  -4   8  -3        6.58        0.77      3.22 o 
  -3   8  -3      144.39      151.96     12.41 o 
  -2   8  -3       24.99       30.84      4.62 o 
  -1   8  -3        4.89        9.12      3.06 o 
   0   8  -3      103.88      129.22      9.70 o 
   1   8  -3       38.32       34.23      4.46 o 
  -6   9  -3        1.00       -2.11      3.92 o 
  -5   9  -3        4.49        5.36      3.90 o 
  -4   9  -3        9.01        5.34      3.71 o 
  -3   9  -3        6.54        9.91      4.04 o 
  -2   9  -3        4.53        6.47      3.45 o 
  -1   9  -3        0.11        1.01      2.83 o 
   0   9  -3       34.85       37.59      5.05 o 
   1   9  -3        5.57        9.20      3.11 o 
  -5  10  -3        8.20       -0.14      4.00 o 
  -4  10  -3       23.56       16.69      5.14 o 
  -3  10  -3       21.08       25.35      5.31 o 
  -2  10  -3        8.29        5.27      3.77 o 
  -1  10  -3        1.03        2.30      3.58 o 
   0  10  -3        2.40        2.54      3.31 o 
  -3  11  -3        1.78        5.66      4.17 o 
  -2  11  -3        4.29        6.44      4.29 o 
  -1  11  -3       17.11       14.49      4.55 o 
   1 -11  -2        8.43        5.18      3.74 o 
   2 -11  -2        1.59        4.77      3.40 o 
   3 -11  -2        3.23        6.98      3.56 o 
   4 -11  -2        2.62        3.85      3.53 o 
   5 -11  -2        3.05        3.77      3.45 o 
  -1 -10  -2        1.97        4.38      3.42 o 
   0 -10  -2        5.75        3.42      3.15 o 
   1 -10  -2        5.44        2.41      3.03 o 
   2 -10  -2        3.86        3.79      3.03 o 
   3 -10  -2       15.25       11.91      3.63 o 
   4 -10  -2        6.05        7.07      3.30 o 
   5 -10  -2        1.23        0.09      3.09 o 
   6 -10  -2        0.64        6.34      3.98 o 
  -2  -9  -2       15.98        6.90      3.51 o 
  -1  -9  -2       18.81       10.41      3.62 o 
   0  -9  -2        6.57        3.71      3.01 o 
   1  -9  -2        6.15        4.11      2.78 o 
   2  -9  -2       34.52       33.02      4.97 o 
   3  -9  -2       55.93       58.66      6.48 o 
   4  -9  -2       20.45       20.91      4.19 o 
   5  -9  -2       28.37       32.81      5.36 o 
   6  -9  -2       12.83        9.31      3.67 o 
   7  -9  -2        2.23        1.16      3.25 o 
  -3  -8  -2        0.03       -1.70      2.74 o 
  -2  -8  -2        5.56        2.67      2.98 o 
  -1  -8  -2       41.48       37.86      5.00 o 
   0  -8  -2       27.88       29.46      4.30 o 
   1  -8  -2       22.86       19.52      3.58 o 
   2  -8  -2       17.45       21.71      3.95 o 
   3  -8  -2       44.43       53.95      6.10 o 
   4  -8  -2       85.57       78.76      7.88 o 
   5  -8  -2       12.94       18.39      3.93 o 
   6  -8  -2       75.72       78.43      7.86 o 
   7  -8  -2        3.32        1.38      3.25 o 
   8  -8  -2       10.31       10.19      3.95 o 
  -3  -7  -2       16.86       13.74      3.54 o 
  -2  -7  -2       61.47       67.24      7.02 o 
  -1  -7  -2       75.09       76.46      7.16 o 
   0  -7  -2       35.47       40.32      4.37 o 
   1  -7  -2       39.36       41.75      4.58 o 
   2  -7  -2        5.73        6.15      2.38 o 
   3  -7  -2        4.59        2.87      2.22 o 
   4  -7  -2      195.31      203.11     16.18 o 
   5  -7  -2       32.53       38.55      5.04 o 
   6  -7  -2        1.89        1.98      2.54 o 
   7  -7  -2       11.58       11.92      3.78 o 
  -3  -6  -2       25.91       29.80      4.03 o 
  -2  -6  -2        6.68        6.79      2.54 o 
  -1  -6  -2      333.81      368.34     27.29 o 
   0  -6  -2       32.36       26.10      3.30 o 
   1  -6  -2       52.94       49.65      5.19 o 
   2  -6  -2      126.96      118.69      9.14 o 
   3  -6  -2      100.94      101.28      7.81 o 
   4  -6  -2      119.85      113.23      9.63 o 
   5  -6  -2       85.11       77.61      7.35 o 
   6  -6  -2       16.23       14.27      3.52 o 
  -4  -5  -2        0.82        1.83      2.04 o 
  -3  -5  -2       12.93       13.38      2.77 o 
  -2  -5  -2       27.63       30.15      3.67 o 
  -1  -5  -2      180.62      215.68     15.09 o 
   0  -5  -2       23.39       27.87      2.82 o 
   1  -5  -2      139.76      146.00     11.92 o 
   2  -5  -2      233.30      199.49     15.82 o 
   3  -5  -2      309.61      273.25     19.16 o 
   4  -5  -2       73.23       62.52      6.09 o 
   5  -5  -2       28.86       24.38      3.82 o 
   6  -5  -2      137.58      139.02     11.91 o 
  -4  -4  -2       21.72       21.59      3.15 o 
  -3  -4  -2      117.47      118.02      9.05 o 
  -1  -4  -2      491.71      530.14     36.98 o 
   0  -4  -2       14.89        7.98      1.85 o 
   1  -4  -2      694.31      716.53     51.98 o 
   2  -4  -2      427.66      416.23     29.52 o 
   3  -4  -2      282.36      256.98     17.96 o 
   4  -4  -2      110.86      100.15      9.29 o 
   5  -4  -2      115.93      117.16      9.56 o 
  -4  -3  -2       76.21       85.40      7.78 o 
  -3  -3  -2      276.08      297.94     20.81 o 
  -2  -3  -2      152.83      161.94     10.72 o 
  -1  -3  -2      254.89      283.59     21.20 o 
   1  -3  -2       51.26      107.37      9.55 o 
   2  -3  -2      691.95      661.61     47.23 o 
   3  -3  -2     1031.77     1235.31     79.45 o 
   4  -3  -2      134.44      269.90     19.90 o 
  -4  -2  -2       11.61        9.72      1.88 o 
  -3  -2  -2        1.40        1.40      1.12 o 
  -2  -2  -2      360.47      374.63     24.89 o 
  -1  -2  -2     1500.27     2016.37    144.89 o 
   1  -2  -2     1110.99     1050.87     69.28 o 
   2  -2  -2      806.36      754.99     46.74 o 
  -8  -1  -2        3.43        4.16      1.84 o 
  -3  -1  -2      445.55      478.45     32.32 o 
  -2  -1  -2      607.31      790.27     48.76 o 
  -1  -1  -2     8570.63    12350.72    810.61 o 
   0  -1  -2      512.15     1389.48     91.60 o 
  -8   0  -2        1.28        3.87      2.12 o 
  -7   0  -2        2.57        2.65      1.78 o 
  -8   1  -2        1.08        0.93      2.62 o 
  -7   1  -2        3.83        4.35      2.10 o 
  -6   1  -2      112.90      115.86      6.74 o 
  -5   1  -2      175.73      157.01      9.05 o 
  -4   1  -2      115.91      100.92      6.13 o 
  -1   1  -2     4113.40     5354.46    260.69 o 
   0   1  -2     2299.55     3069.55    204.84 o 
   2   1  -2      419.27      300.33     19.16 o 
   3   1  -2      564.94      484.48     32.98 o 
   4   1  -2      214.54      218.23     14.30 o 
   5   1  -2      103.39      119.76      9.47 o 
  -9   2  -2        1.71        1.32      3.20 o 
  -8   2  -2        7.13       10.41      3.54 o 
  -7   2  -2       26.40       36.98      4.79 o 
  -6   2  -2       78.05       78.71      6.82 o 
  -5   2  -2        7.65        8.09      2.47 o 
  -4   2  -2      209.95      162.53     12.64 o 
  -3   2  -2      163.95      154.35      9.98 o 
  -2   2  -2      596.42      538.01     39.88 o 
  -1   2  -2     1495.51     1675.83    116.43 o 
   1   2  -2      923.43      858.01     57.63 o 
   2   2  -2     1951.14     2388.50    151.68 o 
   3   2  -2      309.98      423.63     30.13 o 
   4   2  -2      206.36      162.08     11.28 o 
   5   2  -2       11.71       13.11      2.25 o 
  -9   3  -2        0.99        0.41      3.37 o 
  -8   3  -2       13.45       14.85      3.89 o 
  -7   3  -2       13.11       18.45      3.79 o 
  -6   3  -2       24.52       27.69      4.06 o 
  -5   3  -2       92.78       75.38      6.50 o 
  -4   3  -2       88.69      100.20      8.72 o 
  -3   3  -2      330.12      239.00     18.64 o 
  -1   3  -2       74.29       37.35      4.17 o 
   1   3  -2      422.55      401.24     29.00 o 
   2   3  -2      629.86      599.90     36.89 o 
   3   3  -2      141.59      131.63     10.54 o 
   4   3  -2      172.34      195.96     12.88 o 
   5   3  -2      292.51      298.85     19.31 o 
  -9   4  -2        5.54       -2.59      3.85 o 
  -8   4  -2        1.45       -1.69      3.08 o 
  -7   4  -2       13.39       14.04      3.87 o 
  -6   4  -2       56.70       66.00      6.51 o 
  -5   4  -2      122.93      146.81     11.31 o 
  -4   4  -2      121.35      102.92      8.60 o 
  -3   4  -2      246.93      269.17     17.21 o 
  -1   4  -2      456.48      419.47     27.09 o 
   0   4  -2      268.71      220.00     15.16 o 
   1   4  -2      364.50      341.18     24.01 o 
   3   4  -2      151.81      168.37     12.44 o 
   4   4  -2       65.38       72.97      5.94 o 
  -8   5  -2       15.42       12.60      4.11 o 
  -7   5  -2       21.93       19.54      4.25 o 
  -6   5  -2      128.43      133.08     10.91 o 
  -5   5  -2       16.50       19.18      3.35 o 
  -4   5  -2      161.43      141.90     11.38 o 
  -3   5  -2      260.71      266.69     18.22 o 
  -2   5  -2      388.20      440.39     30.05 o 
  -1   5  -2      642.12      719.48     47.34 o 
   1   5  -2       66.90       51.10      4.79 o 
   2   5  -2       66.52       63.72      4.99 o 
   3   5  -2       43.96       53.98      5.09 o 
   4   5  -2       18.22       27.01      3.47 o 
  -8   6  -2       11.31       13.24      4.45 o 
  -7   6  -2        6.68        5.22      3.27 o 
  -6   6  -2      109.76      117.11     10.23 o 
  -5   6  -2       80.51       90.86      7.39 o 
  -4   6  -2       35.61       36.05      5.13 o 
  -3   6  -2      122.29      125.31     10.88 o 
  -2   6  -2       50.25       50.19      5.48 o 
  -1   6  -2      182.86      175.70     13.29 o 
   0   6  -2      283.57      277.37     18.17 o 
   1   6  -2      113.97      112.34      8.96 o 
   2   6  -2      165.70      162.03     12.08 o 
   3   6  -2       16.68       21.47      3.16 o 
  -8   7  -2        2.80        7.63      3.99 o 
  -7   7  -2       21.49       20.22      4.61 o 
  -6   7  -2       14.56       12.30      3.73 o 
  -5   7  -2       35.64       42.70      5.60 o 
  -4   7  -2        3.06        0.74      2.83 o 
  -3   7  -2      152.29      171.01     13.71 o 
  -2   7  -2      113.98      121.79      9.25 o 
  -1   7  -2       16.58       20.54      3.56 o 
   0   7  -2        4.02        3.42      2.27 o 
   1   7  -2       82.44       90.24      7.79 o 
   2   7  -2      211.10      250.20     17.63 o 
   3   7  -2       15.20       10.86      3.00 o 
  -7   8  -2        4.57        7.58      4.13 o 
  -6   8  -2        7.43        6.24      3.77 o 
  -5   8  -2        5.93       10.15      3.90 o 
  -4   8  -2       48.01       58.55      6.18 o 
  -3   8  -2        0.40       -0.64      2.74 o 
  -2   8  -2       31.20       37.44      5.09 o 
  -1   8  -2        2.15        4.30      2.88 o 
   0   8  -2       63.40       52.09      5.82 o 
   1   8  -2       28.82       35.68      4.52 o 
   2   8  -2      117.88      117.54      9.70 o 
  -7   9  -2       11.26       12.73      5.00 o 
  -6   9  -2       13.16       18.90      5.01 o 
  -5   9  -2        1.15       -0.86      3.53 o 
  -4   9  -2        0.24       -0.26      3.24 o 
  -3   9  -2       73.63       63.38      7.15 o 
  -2   9  -2       33.51       28.64      4.89 o 
  -1   9  -2       34.50       31.93      4.88 o 
   0   9  -2       10.60        8.04      3.22 o 
   1   9  -2        1.95        7.57      3.05 o 
   2   9  -2       46.88       47.39      5.64 o 
  -6  10  -2        0.99        4.67      4.24 o 
  -5  10  -2       17.56       17.74      4.92 o 
  -4  10  -2        0.85        2.50      3.84 o 
  -3  10  -2        2.98        1.00      3.71 o 
  -2  10  -2       19.83       30.05      5.24 o 
  -1  10  -2        5.65        8.89      4.01 o 
   0  10  -2        1.88       -0.88      3.10 o 
   1  10  -2        3.46        7.63      3.47 o 
  -4  11  -2        6.34        8.12      4.52 o 
  -3  11  -2        3.97        3.68      4.10 o 
  -2  11  -2        2.99        4.37      4.09 o 
  -1  11  -2        5.21        6.13      4.01 o 
   0  11  -2        1.16        1.79      3.73 o 
   0 -11  -1        1.08        0.51      3.30 o 
   1 -11  -1        8.14        2.10      3.30 o 
   2 -11  -1        2.59        0.99      3.26 o 
   3 -11  -1        0.12       -1.90      3.05 o 
   4 -11  -1        3.67        6.37      3.45 o 
   5 -11  -1        8.10        9.24      4.16 o 
  -2 -10  -1        0.46        2.26      3.36 o 
  -1 -10  -1        3.15        7.56      3.33 o 
   0 -10  -1        8.65        8.14      3.46 o 
   1 -10  -1        1.46        5.35      3.17 o 
   2 -10  -1        8.84        8.51      3.43 o 
   3 -10  -1       15.29       17.09      4.03 o 
   4 -10  -1        9.01        5.52      3.37 o 
   5 -10  -1        7.85        5.79      3.45 o 
   6 -10  -1        3.40        3.35      3.50 o 
  -3  -9  -1        7.29        7.74      3.72 o 
  -2  -9  -1        8.92        6.90      3.59 o 
  -1  -9  -1        7.47        5.78      3.15 o 
   0  -9  -1       25.79       29.50      4.48 o 
   1  -9  -1       46.34       54.52      6.13 o 
   2  -9  -1       37.76       31.37      4.63 o 
   3  -9  -1       10.27        9.81      3.16 o 
   4  -9  -1        8.28        8.39      3.08 o 
   5  -9  -1        0.38       -2.26      2.26 o 
   6  -9  -1       11.31       11.64      4.04 o 
   7  -9  -1        6.76       10.21      4.04 o 
  -4  -8  -1        9.00       10.23      3.77 o 
  -3  -8  -1        2.43        1.96      3.03 o 
  -2  -8  -1        6.36        8.21      3.22 o 
  -1  -8  -1       79.50       74.69      7.71 o 
   0  -8  -1        2.07        5.55      2.64 o 
   1  -8  -1        6.17        7.73      2.84 o 
   2  -8  -1        0.26        0.23      2.20 o 
   3  -8  -1       17.29       18.00      3.48 o 
   4  -8  -1      106.91       92.42      8.86 o 
   5  -8  -1       34.26       36.65      4.89 o 
   6  -8  -1       31.18       36.86      5.45 o 
   7  -8  -1        4.66        4.47      3.36 o 
   8  -8  -1        5.64       11.52      4.03 o 
  -4  -7  -1       10.40        5.22      3.15 o 
  -3  -7  -1        9.75        8.14      3.00 o 
  -2  -7  -1        6.97        6.97      2.75 o 
  -1  -7  -1       94.72      110.01      9.35 o 
   0  -7  -1        3.48        3.04      2.05 o 
   1  -7  -1       21.21       25.05      3.63 o 
   2  -7  -1       21.14       15.82      3.10 o 
   3  -7  -1      123.94      127.27     10.99 o 
   4  -7  -1      212.20      226.11     17.23 o 
   5  -7  -1      104.48      111.06      9.12 o 
   6  -7  -1       16.01       24.77      4.24 o 
   7  -7  -1       26.12       28.77      4.94 o 
  -4  -6  -1        8.15        8.50      2.93 o 
  -3  -6  -1       68.88       76.43      7.14 o 
  -2  -6  -1       47.29       45.21      4.69 o 
  -1  -6  -1       10.36       12.24      2.71 o 
   0  -6  -1       32.28       37.91      4.57 o 
   1  -6  -1       47.37       37.28      4.45 o 
   2  -6  -1      318.06      325.16     23.38 o 
   3  -6  -1       17.29       14.37      2.73 o 
   4  -6  -1      171.24      161.78     13.14 o 
   5  -6  -1      247.93      259.61     19.96 o 
   6  -6  -1       44.63       49.43      5.68 o 
   7  -6  -1       23.67       28.10      4.34 o 
  -5  -5  -1        9.94        3.14      2.38 o 
  -4  -5  -1       55.16       56.62      5.77 o 
  -3  -5  -1       42.97       42.97      4.97 o 
  -2  -5  -1       86.48       89.32      7.37 o 
  -1  -5  -1       44.93       52.68      4.64 o 
   0  -5  -1      520.34      625.76     45.57 o 
   1  -5  -1      354.16      497.33     33.65 o 
   2  -5  -1        3.61       -0.07      1.45 o 
   3  -5  -1      143.30      148.43     10.91 o 
   4  -5  -1      169.51      145.41     10.72 o 
   5  -5  -1      290.80      299.85     22.74 o 
   6  -5  -1       70.49       80.05      7.02 o 
  -5  -4  -1        9.61       12.22      2.75 o 
  -4  -4  -1       65.95       70.03      6.44 o 
  -3  -4  -1       22.03       19.29      2.88 o 
  -2  -4  -1       36.23       61.04      5.14 o 
  -1  -4  -1      147.19      157.51     10.52 o 
   0  -4  -1      803.64      932.85     64.23 o 
   1  -4  -1      645.96      589.92     39.62 o 
   2  -4  -1      162.65      171.09     11.29 o 
   3  -4  -1      521.27      514.12     35.75 o 
   4  -4  -1      242.76      233.23     16.13 o 
   5  -4  -1      353.31      345.32     25.16 o 
  -5  -3  -1        4.23        2.29      1.96 o 
  -4  -3  -1       54.59       56.26      4.99 o 
  -3  -3  -1      610.74      703.50     48.53 o 
  -2  -3  -1      338.13      331.31     22.57 o 
  -1  -3  -1      485.47      418.22     30.58 o 
   0  -3  -1      863.15      845.11     53.94 o 
   1  -3  -1      307.30      370.26     28.69 o 
   2  -3  -1      485.31      363.87     24.42 o 
   3  -3  -1      229.80      118.73      9.34 o 
   4  -3  -1      943.66     1067.62     73.43 o 
  -5  -2  -1       35.20       40.70      4.17 o 
  -4  -2  -1       85.97       92.39      6.52 o 
  -3  -2  -1        6.23       15.04      2.19 o 
  -2  -2  -1      771.93      927.70     67.24 o 
  -1  -2  -1     2182.70     2549.37    173.49 o 
   0  -2  -1     2464.15     2919.93    191.42 o 
   1  -2  -1     1743.36     1816.74    113.20 o 
   2  -2  -1      559.76      440.71     29.45 o 
   3  -2  -1        8.55        1.06      1.07 o 
  -8  -1  -1        4.01        3.09      1.67 o 
  -1  -1  -1     7799.08     9995.74    672.29 o 
   0  -1  -1      367.18      958.84     67.70 o 
   1  -1  -1     6326.96     8334.32    571.94 o 
  -8   0  -1        7.61        6.42      2.08 o 
  -7   0  -1       15.02       16.72      2.35 o 
  -9   1  -1        3.20        4.95      3.05 o 
  -8   1  -1       10.92        9.97      3.19 o 
  -7   1  -1        1.13        2.66      3.30 o 
  -6   1  -1        3.95        3.28      1.69 o 
  -5   1  -1      203.68      186.46     10.22 o 
  -4   1  -1      337.84      312.03     22.41 o 
  -3   1  -1      872.63      765.55     36.98 o 
  -2   1  -1       81.43      119.52      7.87 o 
  -1   1  -1      210.53      311.04     18.56 o 
   0   1  -1      364.46      209.96     14.86 o 
   1   1  -1      346.00      121.68      8.16 o 
   2   1  -1     1526.18     1415.52     92.48 o 
   3   1  -1       81.58      105.82      7.63 o 
   4   1  -1      264.16      232.81     16.16 o 
   5   1  -1      389.98      411.88     28.10 o 
   6   1  -1      261.86      287.98     20.36 o 
  -9   2  -1        4.85        5.30      3.22 o 
  -8   2  -1       16.71        4.55      3.06 o 
  -7   2  -1       14.28       25.43      4.10 o 
  -6   2  -1        5.66        6.36      2.48 o 
  -5   2  -1      448.65      463.64     32.50 o 
  -4   2  -1       12.41        8.44      1.85 o 
  -3   2  -1      396.98      361.55     25.28 o 
  -2   2  -1     1150.22     1124.35     70.52 o 
  -1   2  -1     5515.38     6696.42    428.41 o 
   0   2  -1     4303.17     5121.96    331.35 o 
   2   2  -1      419.20      431.36     31.14 o 
   3   2  -1       70.12       49.94      4.68 o 
   4   2  -1       21.09       16.64      2.36 o 
   5   2  -1      109.65      109.04      8.67 o 
   6   2  -1       69.06       70.23      6.27 o 
  -9   3  -1       20.81       14.72      4.22 o 
  -8   3  -1       50.54       45.71      5.78 o 
  -7   3  -1       17.97       19.57      3.71 o 
  -6   3  -1       33.81       42.13      4.63 o 
  -5   3  -1       83.89       78.84      7.46 o 
  -4   3  -1      133.96       99.53      7.50 o 
  -3   3  -1      241.00      187.28     12.41 o 
  -2   3  -1      579.37      573.82     38.72 o 
  -1   3  -1     3793.16     4944.39    321.35 o 
   1   3  -1      301.49      203.04     13.28 o 
   2   3  -1     1146.08     1370.31     86.60 o 
   3   3  -1      500.59      575.51     37.57 o 
   4   3  -1       31.75       44.10      3.88 o 
   5   3  -1       14.31       13.41      2.59 o 
   6   3  -1       23.07       22.01      3.48 o 
  -9   4  -1        3.92        0.12      3.71 o 
  -8   4  -1       39.16       52.41      6.45 o 
  -7   4  -1        2.69        6.60      3.17 o 
  -6   4  -1      158.31      167.85     12.22 o 
  -5   4  -1       96.85       90.59      8.02 o 
  -4   4  -1       75.27       54.46      4.77 o 
  -3   4  -1       83.88       75.67      7.40 o 
  -2   4  -1       81.89      182.52     14.39 o 
  -1   4  -1     1307.03     1431.17     97.15 o 
   0   4  -1      243.59      197.30     13.51 o 
   1   4  -1       88.15       90.38      7.72 o 
   2   4  -1      332.02      317.34     21.85 o 
   3   4  -1      373.68      417.17     28.48 o 
   4   4  -1       27.91       31.72      3.83 o 
   5   4  -1       23.30       24.88      3.54 o 
  -9   5  -1        0.67       -3.40      3.40 o 
  -8   5  -1       24.53       17.19      4.27 o 
  -7   5  -1       15.21       22.00      4.19 o 
  -6   5  -1      218.99      246.07     17.22 o 
  -5   5  -1      425.08      422.43     30.41 o 
  -4   5  -1       23.84       22.26      3.30 o 
  -3   5  -1       94.65      106.68      9.40 o 
  -2   5  -1       50.57       31.81      3.66 o 
  -1   5  -1      404.46      558.12     32.94 o 
   0   5  -1      180.05      206.37     15.56 o 
   1   5  -1       72.53       63.60      5.63 o 
   2   5  -1       90.93       89.22      7.32 o 
   3   5  -1      101.96      113.35      8.24 o 
   4   5  -1        4.41        6.53      2.38 o 
   5   5  -1        6.30        2.45      2.37 o 
  -8   6  -1        0.76        2.09      3.42 o 
  -7   6  -1       66.63       77.56      7.89 o 
  -6   6  -1      214.88      194.18     14.43 o 
  -5   6  -1      194.66      200.19     16.03 o 
  -4   6  -1      166.67      195.71     14.67 o 
  -3   6  -1       85.37       91.90      7.62 o 
  -2   6  -1       63.65       65.76      6.20 o 
  -1   6  -1       34.98       40.79      4.10 o 
   0   6  -1       28.85       39.13      4.34 o 
   1   6  -1       12.38        9.73      2.31 o 
   2   6  -1      112.44      118.05      9.14 o 
   3   6  -1       10.74       10.17      2.84 o 
   4   6  -1       16.21       16.65      3.43 o 
  -8   7  -1        0.88       -0.20      3.61 o 
  -7   7  -1        9.29       11.04      3.78 o 
  -6   7  -1       45.13       41.02      5.53 o 
  -5   7  -1       25.69       33.79      4.99 o 
  -4   7  -1      127.36      128.04     10.71 o 
  -3   7  -1       40.21       31.58      4.41 o 
  -2   7  -1       15.44       15.22      3.27 o 
  -1   7  -1       36.79       38.82      4.47 o 
   0   7  -1      118.57      143.31     10.62 o 
   1   7  -1       20.02       14.07      3.19 o 
   2   7  -1      109.19      116.53      8.86 o 
   3   7  -1       85.49       93.70      8.20 o 
   4   7  -1       21.27       24.21      4.04 o 
  -8   8  -1        2.24        4.68      4.32 o 
  -7   8  -1        5.58        1.10      3.58 o 
  -6   8  -1        4.67        2.75      3.42 o 
  -5   8  -1       13.22       18.37      4.06 o 
  -4   8  -1       28.91       37.90      5.15 o 
  -3   8  -1        2.43        1.12      2.96 o 
  -2   8  -1       53.38       60.45      6.41 o 
  -1   8  -1       27.08       33.86      4.55 o 
   0   8  -1       37.59       41.48      4.83 o 
   1   8  -1       46.08       58.75      5.93 o 
   2   8  -1       28.44       22.89      3.90 o 
   3   8  -1       97.44      118.08      9.83 o 
  -7   9  -1        6.25       10.77      4.47 o 
  -6   9  -1       11.71       10.62      4.21 o 
  -5   9  -1        4.23        2.24      3.35 o 
  -4   9  -1       11.05       11.86      3.98 o 
  -3   9  -1       15.07       20.70      4.35 o 
  -2   9  -1        5.67        7.74      3.47 o 
  -1   9  -1       12.04       12.33      3.79 o 
   0   9  -1       16.99       16.59      3.82 o 
   1   9  -1        6.14        8.96      3.30 o 
   2   9  -1        2.56        6.90      3.20 o 
   3   9  -1        8.34       13.60      4.08 o 
  -6  10  -1        9.16        5.66      4.09 o 
  -5  10  -1        3.08        0.11      3.79 o 
  -4  10  -1        4.73       -1.06      3.48 o 
  -3  10  -1        8.76        6.05      4.00 o 
  -2  10  -1       15.56       12.86      4.16 o 
  -1  10  -1       31.81       29.41      5.09 o 
   0  10  -1       12.22       14.71      4.00 o 
   1  10  -1        3.42        5.94      3.45 o 
   2  10  -1        1.00        3.17      3.41 o 
  -5  11  -1        2.63        4.41      4.01 o 
  -4  11  -1        0.29        2.68      3.96 o 
  -3  11  -1        0.85        0.96      3.99 o 
  -2  11  -1        7.70        6.99      4.40 o 
  -1  11  -1       10.03       11.24      4.46 o 
   0  11  -1        0.98       -2.32      3.42 o 
   0 -11   0        0.19       -1.09      3.29 o 
   1 -11   0       34.17       30.85      5.57 o 
   2 -11   0        6.34        7.28      3.83 o 
   3 -11   0        2.36        2.14      2.96 o 
   4 -11   0        5.09        4.09      3.36 o 
   5 -11   0        3.16        1.58      3.24 o 
  -2 -10   0        5.57       -0.40      3.63 o 
  -1 -10   0        5.33        9.03      3.68 o 
   0 -10   0        0.08       -2.16      2.74 o 
   1 -10   0       11.82       14.62      4.00 o 
   2 -10   0        3.93        3.36      2.95 o 
   3 -10   0        8.89        3.10      3.17 o 
   4 -10   0       16.23       17.64      4.09 o 
   5 -10   0       17.73       23.20      4.67 o 
   6 -10   0        9.80        5.15      3.53 o 
  -3  -9   0       55.57       39.11      6.08 o 
  -2  -9   0       16.55       14.75      4.05 o 
  -1  -9   0       11.70        8.34      3.68 o 
   0  -9   0       25.33       29.68      4.67 o 
   1  -9   0       16.99       18.61      3.77 o 
   2  -9   0       43.07       51.49      5.93 o 
   3  -9   0        3.00        5.27      2.83 o 
   4  -9   0        1.39        1.59      2.58 o 
   5  -9   0       14.64       15.69      3.99 o 
   6  -9   0        0.04       -1.37      2.78 o 
   7  -9   0        4.96        5.92      3.54 o 
  -4  -8   0       33.56       30.58      5.16 o 
  -3  -8   0      101.32      102.75     10.02 o 
  -2  -8   0       31.51       36.19      5.26 o 
  -1  -8   0       76.81       69.38      7.03 o 
   0  -8   0       16.23       21.13      3.83 o 
   1  -8   0        2.12        2.98      2.45 o 
   2  -8   0       18.36       13.19      3.13 o 
   3  -8   0       35.62       40.18      5.01 o 
   4  -8   0       10.61       14.29      3.33 o 
   5  -8   0       17.81       20.74      3.77 o 
   6  -8   0        1.56        6.39      3.22 o 
   7  -8   0        7.55       11.70      3.73 o 
   8  -8   0        0.05        3.26      3.52 o 
  -5  -7   0        0.02        1.27      2.99 o 
  -4  -7   0        6.94        6.74      3.24 o 
  -3  -7   0       17.32       19.79      3.87 o 
  -2  -7   0       40.54       48.99      5.60 o 
  -1  -7   0       56.70       55.84      6.36 o 
   0  -7   0        4.08        3.43      2.27 o 
   1  -7   0       18.23       24.80      3.45 o 
   2  -7   0       98.80      105.55      8.72 o 
   3  -7   0       52.98       60.52      5.63 o 
   4  -7   0       21.47       19.13      3.35 o 
   5  -7   0      186.39      202.00     16.08 o 
   6  -7   0       34.92       46.62      5.36 o 
   7  -7   0        3.35        5.77      3.11 o 
  -5  -6   0        1.12       -1.80      2.36 o 
  -4  -6   0       26.53       24.12      3.94 o 
  -3  -6   0        1.28        1.52      2.17 o 
  -2  -6   0      116.32      128.90     10.05 o 
  -1  -6   0        2.67        3.92      2.24 o 
   1  -6   0      102.93       98.56      7.88 o 
   2  -6   0       15.13        8.08      2.21 o 
   3  -6   0      127.96      123.16      9.81 o 
   4  -6   0       20.28       18.89      3.04 o 
   5  -6   0      304.66      315.37     23.22 o 
   6  -6   0       87.03       80.94      7.56 o 
   7  -6   0        5.83        2.37      2.61 o 
  -6  -5   0        5.00        6.35      3.16 o 
  -5  -5   0        5.63        1.62      2.42 o 
  -4  -5   0       90.85       95.42      8.45 o 
  -3  -5   0        1.83        1.64      1.78 o 
  -2  -5   0      240.78      255.29     18.97 o 
  -1  -5   0      272.80      278.27     20.02 o 
   0  -5   0      410.25      428.20     29.26 o 
   1  -5   0      141.27      120.20      8.50 o 
   2  -5   0       29.87       20.70      2.77 o 
   3  -5   0      266.97      217.70     16.77 o 
   4  -5   0      227.89      214.86     15.81 o 
   5  -5   0        5.87        1.41      2.09 o 
   6  -5   0       16.76       20.60      3.72 o 
  -6  -4   0       14.23       19.97      3.82 o 
  -5  -4   0        9.63       12.49      3.03 o 
  -4  -4   0       90.52      102.20      8.40 o 
  -3  -4   0       15.03       13.23      2.48 o 
  -2  -4   0        2.01        3.20      0.59 o 
  -1  -4   0      424.48      502.50     37.43 o 
   0  -4   0      374.34      367.15     24.52 o 
   1  -4   0      482.04      567.83     40.45 o 
   2  -4   0     1822.42     2168.84     94.82 o 
   3  -4   0       77.28       56.08      3.16 o 
   4  -4   0      170.49      173.77     12.82 o 
   5  -4   0       43.42       38.01      4.03 o 
  -6  -3   0       35.60       37.41      4.78 o 
  -5  -3   0       16.20       20.12      3.35 o 
  -4  -3   0       41.33       37.29      4.04 o 
  -3  -3   0      265.90      294.32     23.04 o 
  -2  -3   0      454.97      473.39     20.49 o 
  -1  -3   0       71.53       31.26      2.99 o 
   0  -3   0     2479.95     2651.37    177.34 o 
   1  -3   0      178.99      449.09     20.25 o 
   2  -3   0      678.31      648.91     30.67 o 
   3  -3   0      585.09      492.81     22.27 o 
   4  -3   0      428.49      423.85     18.98 o 
  -7  -2   0        1.65        0.20      2.68 o 
  -3  -2   0      230.72      227.04     15.43 o 
  -2  -2   0      461.38      411.09     27.71 o 
  -1  -2   0      482.71      372.19     24.28 o 
   0  -2   0     2497.34     3156.06    228.26 o 
   1  -2   0     1165.92     1197.40     51.24 o 
   2  -2   0      104.50      209.11      9.06 o 
   3  -2   0      766.64      638.60     28.17 o 
   4  -2   0      806.32      765.59     43.90 o 
  -1  -1   0     1603.30     1509.55     99.74 o 
   0  -1   0     2794.15     2841.38    187.65 o 
   1  -1   0      865.93     1906.11     85.45 o 
   2  -1   0     2166.37     2361.36    101.66 o 
   3  -1   0       13.19        6.83      1.04 o 
  -8   0   0       15.51       10.04      2.35 o 
  -7   0   0       32.57       24.64      2.71 o 
  -6   0   0        3.61        1.53      1.67 o 
   1   0   0      288.90      771.61     33.83 o 
   2   0   0      758.71      869.48     38.18 o 
   3   0   0      238.12      295.05     13.23 o 
   4   0   0        6.40        1.85      1.25 o 
  -8   1   0       14.15       18.79      3.66 o 
  -7   1   0      157.60      141.96     11.10 o 
  -6   1   0       52.90       53.35      3.94 o 
  -5   1   0      366.07      369.16     18.58 o 
  -4   1   0      413.83      443.63     21.95 o 
  -3   1   0        7.81        1.47      0.82 o 
  -2   1   0     2087.95     2184.85    152.19 o 
  -1   1   0      907.36     2029.68    128.00 o 
   0   1   0     2736.08     2720.09    183.47 o 
   1   1   0     1491.52     1446.61     97.52 o 
   2   1   0      908.18     1181.39     78.15 o 
   3   1   0     2297.86     2746.13    181.19 o 
   4   1   0      343.43      380.18     25.98 o 
   5   1   0        2.62        3.78      1.74 o 
   6   1   0        1.09        0.04      1.96 o 
  -9   2   0        3.35        8.41      3.41 o 
  -8   2   0        6.62        9.44      3.30 o 
  -7   2   0      121.97      141.18     11.22 o 
  -6   2   0      100.80       96.90      8.07 o 
  -5   2   0      285.69      351.35     24.26 o 
  -4   2   0      768.75      721.35     49.70 o 
  -3   2   0      747.63      615.23     42.14 o 
  -2   2   0       60.23      174.65     13.54 o 
  -1   2   0     1024.79     1078.41     76.80 o 
   0   2   0     2808.32     3622.65    223.25 o 
   1   2   0      441.10      334.44     23.64 o 
   2   2   0      467.26      392.12     27.01 o 
   3   2   0      198.22      205.27     15.06 o 
   4   2   0      135.03      131.08      9.75 o 
   5   2   0       44.60       41.38      4.50 o 
   6   2   0       44.30       50.73      5.36 o 
   7   2   0        1.63        1.20      2.52 o 
  -9   3   0       12.72        2.74      3.74 o 
  -8   3   0        1.79        1.01      3.04 o 
  -7   3   0        2.03        2.06      2.59 o 
  -6   3   0       63.34       77.06      7.04 o 
  -5   3   0       96.75       71.81      6.39 o 
  -4   3   0      395.91      401.32     28.38 o 
  -3   3   0      576.45      504.10     33.42 o 
  -2   3   0      778.10      777.67     46.16 o 
  -1   3   0      234.23      469.22     30.51 o 
   0   3   0     2391.19     2604.79    173.35 o 
   1   3   0       69.92       30.97      2.96 o 
   2   3   0      396.42      425.77     30.85 o 
   3   3   0      311.54      363.23     22.64 o 
   4   3   0       30.44       31.67      3.69 o 
   5   3   0       21.03       25.41      3.48 o 
   6   3   0       35.32       35.94      4.68 o 
  -9   4   0       18.24       13.69      4.35 o 
  -8   4   0        7.11        0.01      2.99 o 
  -7   4   0       87.00       95.75      8.65 o 
  -6   4   0       38.26       46.23      5.18 o 
  -5   4   0       30.50       26.74      3.79 o 
  -4   4   0      165.54      168.36     12.52 o 
  -3   4   0       73.07       56.48      5.32 o 
  -2   4   0     1775.70     2121.57    142.17 o 
  -1   4   0      575.99      611.29     39.58 o 
   0   4   0      336.26      334.28     23.85 o 
   1   4   0      489.71      583.99     36.59 o 
   2   4   0        1.88        1.95      1.37 o 
   3   4   0       18.81       21.00      2.83 o 
   4   4   0       84.40       97.95      8.14 o 
   5   4   0       12.63       17.92      3.20 o 
   6   4   0       14.57       20.79      3.79 o 
  -9   5   0       46.74       52.90      7.03 o 
  -8   5   0       25.84       35.44      5.51 o 
  -7   5   0        8.89        8.73      3.37 o 
  -6   5   0       24.89       27.19      4.13 o 
  -5   5   0        5.19        3.63      2.56 o 
  -4   5   0      220.21      212.77     15.55 o 
  -3   5   0      293.61      246.18     16.60 o 
  -1   5   0      125.63       95.22      8.15 o 
   0   5   0      407.98      407.20     28.46 o 
   1   5   0      265.46      280.26     19.44 o 
   2   5   0      252.48      268.08     18.47 o 
   3   5   0        3.62        2.20      2.04 o 
   4   5   0       86.50      100.73      8.31 o 
   5   5   0        7.03        3.09      2.51 o 
   6   5   0        4.50        5.37      3.08 o 
  -9   6   0        5.61        6.63      4.29 o 
  -8   6   0       36.41       43.35      6.02 o 
  -7   6   0        8.05        5.15      3.26 o 
  -6   6   0       81.84       79.09      8.29 o 
  -5   6   0      318.54      321.55     22.81 o 
  -4   6   0       13.70       13.18      3.21 o 
  -3   6   0      121.26      121.81      9.75 o 
  -2   6   0       18.56       10.52      2.58 o 
  -1   6   0       86.54       90.66      7.66 o 
   0   6   0      285.30      318.65     22.23 o 
   1   6   0        4.75        3.68      1.96 o 
   2   6   0      106.31      113.45      9.52 o 
   3   6   0        0.74       -1.00      2.10 o 
   4   6   0       23.83       23.90      4.05 o 
   5   6   0        1.04       -0.44      2.82 o 
  -8   7   0        3.30       10.10      4.43 o 
  -7   7   0        2.54        4.34      3.56 o 
  -6   7   0       29.61       31.82      5.25 o 
  -5   7   0      198.29      217.77     16.00 o 
  -4   7   0       14.67       11.30      3.43 o 
  -3   7   0       42.89       43.50      5.60 o 
  -2   7   0       86.33       98.64      8.62 o 
  -1   7   0       19.42       19.80      3.51 o 
   0   7   0        3.98        5.47      2.52 o 
   1   7   0       63.70       68.05      6.13 o 
   2   7   0       39.45       49.21      5.39 o 
   3   7   0       18.54       20.76      3.85 o 
   4   7   0        6.56        6.26      3.24 o 
  -8   8   0        0.12        5.46      4.42 o 
  -7   8   0        6.05        9.73      4.05 o 
  -6   8   0        1.25        6.98      3.51 o 
  -5   8   0       22.13       15.51      3.96 o 
  -4   8   0        7.42        8.47      3.40 o 
  -3   8   0       37.81       43.80      5.37 o 
  -2   8   0       20.27       16.53      3.77 o 
  -1   8   0        2.93        3.16      2.93 o 
   0   8   0       13.89       19.39      3.75 o 
   1   8   0       73.68       67.43      6.65 o 
   2   8   0       32.27       37.22      5.01 o 
   3   8   0      103.83      120.71      9.94 o 
   4   8   0       32.57       29.22      5.20 o 
  -7   9   0        4.45        4.55      4.01 o 
  -6   9   0        0.03       -1.05      2.85 o 
  -5   9   0       15.06       19.43      4.42 o 
  -4   9   0        1.95        4.53      3.46 o 
  -3   9   0        3.62        6.56      3.51 o 
  -2   9   0       46.45       48.51      6.09 o 
  -1   9   0       15.20       13.85      3.77 o 
   0   9   0       26.15       34.29      5.00 o 
   1   9   0       11.00       11.01      3.36 o 
   2   9   0       15.63       18.73      4.32 o 
   3   9   0       56.60       53.89      6.45 o 
  -6  10   0       10.25       11.18      4.41 o 
  -5  10   0       17.63       19.33      4.74 o 
  -4  10   0       16.11       17.85      4.78 o 
  -3  10   0        8.36        1.10      3.50 o 
  -2  10   0        4.59        6.16      3.67 o 
  -1  10   0       12.44       15.71      4.17 o 
   0  10   0        0.11        2.68      3.31 o 
   1  10   0        5.59       10.08      3.96 o 
   2  10   0        5.35        5.45      3.75 o 
  -5  11   0        3.01        5.77      4.31 o 
  -4  11   0        4.84        5.62      4.36 o 
  -3  11   0        2.60        5.48      4.40 o 
  -2  11   0        5.96        3.47      4.13 o 
  -1  11   0       34.47       38.27      6.08 o 
   0  11   0        0.19        1.22      3.58 o 
   0 -11   1        1.06       -3.26      3.26 o 
   1 -11   1       10.33       13.40      4.45 o 
   2 -11   1        7.28        7.20      3.57 o 
   3 -11   1        1.06       -1.57      2.89 o 
   4 -11   1        0.27        3.20      3.51 o 
   5 -11   1        2.52       -0.28      3.25 o 
  -2 -10   1        0.90        3.25      4.05 o 
  -1 -10   1        3.54        2.04      3.42 o 
   0 -10   1       11.87       11.02      3.84 o 
   1 -10   1       33.61       29.51      4.94 o 
   2 -10   1       14.30       12.83      3.75 o 
   3 -10   1        9.95        7.61      3.64 o 
   4 -10   1        4.15        0.75      2.85 o 
   5 -10   1        3.72        7.02      3.35 o 
   6 -10   1        8.50        7.02      3.59 o 
  -4  -9   1        2.67       -2.14      3.31 o 
  -3  -9   1        8.17        9.67      4.03 o 
  -2  -9   1        2.34       -1.26      3.25 o 
  -1  -9   1        6.83        5.55      3.30 o 
   0  -9   1       15.78       14.22      3.80 o 
   1  -9   1       13.28       22.32      3.89 o 
   2  -9   1        4.86        8.10      3.01 o 
   3  -9   1       16.90       13.66      3.71 o 
   4  -9   1       12.29       15.79      3.62 o 
   5  -9   1        5.47        6.71      3.19 o 
   6  -9   1       10.57       10.35      3.71 o 
   7  -9   1        6.78       13.55      4.08 o 
  -5  -8   1        4.39        0.93      3.58 o 
  -4  -8   1        0.70        3.56      3.45 o 
  -3  -8   1       99.72      106.39     10.13 o 
  -2  -8   1       27.98       20.90      4.25 o 
  -1  -8   1       47.48       52.69      6.26 o 
   0  -8   1       34.00       34.18      4.94 o 
   1  -8   1       27.89       29.87      4.25 o 
   2  -8   1       57.63       57.46      6.15 o 
   3  -8   1        1.55       -0.30      2.16 o 
   4  -8   1       27.53       29.05      4.37 o 
   5  -8   1       12.46       14.13      3.46 o 
   6  -8   1        3.74        3.59      2.79 o 
   7  -8   1        4.85        5.01      3.20 o 
   8  -8   1        2.33        4.55      3.21 o 
  -5  -7   1        4.41        4.57      3.27 o 
  -4  -7   1       19.47       15.93      4.04 o 
  -3  -7   1       89.98       90.51      8.58 o 
  -2  -7   1      100.42       91.90      9.07 o 
  -1  -7   1       23.24       27.26      3.84 o 
   0  -7   1      113.20      126.17     10.88 o 
   1  -7   1       37.64       31.42      4.11 o 
   2  -7   1       17.58       18.26      3.13 o 
   3  -7   1       31.72       27.15      5.22 o 
   4  -7   1      122.32      131.11      6.76 o 
   5  -7   1       28.49       32.07      4.35 o 
   6  -7   1       43.18       37.50      5.06 o 
   7  -7   1       11.54       13.27      3.41 o 
  -6  -6   1        0.39       -0.25      2.77 o 
  -5  -6   1        9.11        9.10      3.16 o 
  -4  -6   1       14.28       16.21      3.51 o 
  -3  -6   1       14.26       17.80      3.25 o 
  -2  -6   1      100.00      113.81      9.62 o 
  -1  -6   1       10.83        8.29      2.43 o 
   0  -6   1       41.62       44.26      4.63 o 
   1  -6   1       22.30       32.54      4.28 o 
   2  -6   1       69.74       67.70      3.72 o 
   3  -6   1       76.58       82.62      5.64 o 
   4  -6   1      163.73      196.08      9.53 o 
   5  -6   1      212.51      223.48     10.60 o 
   6  -6   1      198.49      179.16     14.41 o 
   7  -6   1       71.96       79.81      7.66 o 
  -7  -5   1        2.20        4.01      3.69 o 
  -6  -5   1        1.27       -0.46      2.58 o 
  -5  -5   1        7.83        5.67      2.68 o 
  -4  -5   1        6.23        4.73      2.40 o 
  -3  -5   1       91.94       90.12      8.39 o 
  -2  -5   1      105.29       96.08      7.74 o 
  -1  -5   1       91.97       71.43      6.02 o 
   0  -5   1      200.97      229.05     10.21 o 
   1  -5   1      344.67      450.94     21.67 o 
   2  -5   1       50.36       31.19      3.09 o 
   3  -5   1      120.36      127.14      6.08 o 
   4  -5   1       22.14       17.11      1.76 o 
   5  -5   1      449.93      455.13     31.13 o 
   6  -5   1      196.75      217.24     17.26 o 
  -7  -4   1        0.56        0.63      3.19 o 
  -6  -4   1       15.38       19.89      3.96 o 
  -5  -4   1       23.80       28.85      4.11 o 
  -4  -4   1       36.11       41.33      4.41 o 
  -3  -4   1      371.38      417.81     18.94 o 
  -2  -4   1      328.17      320.36     14.48 o 
  -1  -4   1      119.55      110.04      4.98 o 
   0  -4   1      228.85      191.36      8.85 o 
   1  -4   1     1279.61     1478.88     64.77 o 
   2  -4   1      117.75      213.97      9.50 o 
   3  -4   1      113.42      106.44      4.92 o 
   4  -4   1       62.29       42.90      4.60 o 
   5  -4   1       97.55       99.60      5.28 o 
   6  -4   1      153.63      143.01     10.36 o 
  -7  -3   1        3.16        5.99      3.56 o 
  -6  -3   1       19.02       19.01      3.71 o 
  -5  -3   1       20.88       15.33      1.72 o 
  -4  -3   1       23.16       32.59      2.40 o 
  -3  -3   1      517.16      549.46     25.05 o 
  -2  -3   1     1093.35     1279.18     57.78 o 
  -1  -3   1      294.86      186.81      8.75 o 
   0  -3   1      268.49      196.89      8.97 o 
   1  -3   1     3955.44     4845.77    214.50 o 
   2  -3   1      590.09      578.06     25.79 o 
   3  -3   1      232.40      166.04      8.13 o 
   4  -3   1      134.11       91.74      4.87 o 
   5  -3   1       97.04      109.12      6.83 o 
   6  -3   1       33.90       31.63      3.68 o 
  -8  -2   1       53.84       56.21      7.23 o 
  -6  -2   1       64.97       67.90      5.41 o 
  -5  -2   1      120.34      115.63      7.62 o 
  -4  -2   1       27.49       21.23      2.11 o 
  -3  -2   1       83.92       65.21      4.06 o 
  -2  -2   1      496.20      484.53     20.85 o 
  -1  -2   1      126.07       68.31      3.33 o 
   0  -2   1     4058.85     5004.60    221.28 o 
   1  -2   1     5405.99     6431.15    286.04 o 
   2  -2   1     1058.86     1032.04     47.04 o 
   3  -2   1      411.32      377.33     16.86 o 
   4  -2   1        6.23        1.61      1.17 o 
   5  -2   1      465.47      486.80     28.68 o 
   6  -2   1        2.33        1.40      1.78 o 
  -8  -1   1       26.07       18.66      2.99 o 
  -2  -1   1     1551.49     1386.52     81.57 o 
  -1  -1   1      333.56      112.93      7.28 o 
   0  -1   1      396.80      228.69      9.95 o 
   1  -1   1      127.75      259.87     12.35 o 
   2  -1   1       38.84       94.81      4.80 o 
   3  -1   1      849.12      750.30     44.70 o 
   4  -1   1      314.61      294.52     18.39 o 
   5  -1   1      215.60      205.56     12.35 o 
   6  -1   1        7.82        1.35      1.82 o 
  -9   0   1        5.58        9.51      2.40 o 
  -7   0   1       57.40       50.26      3.85 o 
  -6   0   1       86.01       92.59      5.54 o 
  -5   0   1       53.78       39.15      4.93 o 
  -4   0   1      357.55      291.56     21.27 o 
  -1   0   1     1300.44     1366.79     79.52 o 
   0   0   1      300.74      676.15     44.71 o 
   1   0   1     1621.98     1635.34     71.37 o 
   2   0   1      326.67      243.51     10.95 o 
   3   0   1      190.10      120.79      5.79 o 
   4   0   1      109.09       91.13      4.66 o 
   5   0   1       28.52       38.00      2.69 o 
  -7   1   1       12.56       12.78      3.05 o 
  -6   1   1       67.14       66.72      6.05 o 
  -5   1   1      115.56      127.00      9.55 o 
  -4   1   1      529.77      642.28     42.97 o 
  -3   1   1     1448.93     1434.66     94.81 o 
  -2   1   1      652.59      463.02     30.87 o 
  -1   1   1     6699.08     8581.58    369.62 o 
   0   1   1      496.92     1023.33     43.79 o 
   1   1   1     7426.72     9982.23    434.57 o 
   2   1   1      153.70       84.93      4.08 o 
   3   1   1       15.53        9.83      1.14 o 
   4   1   1      148.50      196.74      9.25 o 
   5   1   1       20.15       17.71      1.81 o 
   6   1   1       33.34       39.56      4.71 o 
   7   1   1       64.32       63.28      6.71 o 
  -8   2   1       87.41      108.33      9.45 o 
  -7   2   1       28.53       34.34      4.43 o 
  -6   2   1       84.77       92.71      7.71 o 
  -5   2   1       73.59       64.28      5.58 o 
  -4   2   1      419.61      434.22     29.42 o 
  -3   2   1       10.41        3.83      1.20 o 
  -2   2   1      549.84      415.16     28.64 o 
  -1   2   1     1572.37     1611.37     73.10 o 
   0   2   1     2570.22     2800.70    123.77 o 
   1   2   1     2216.02     2605.86    119.62 o 
   2   2   1      851.44     1023.44     43.49 o 
   3   2   1       16.16       23.45      1.59 o 
   4   2   1       70.88       71.45      4.12 o 
   5   2   1       35.59       33.63      4.24 o 
   6   2   1        8.02       17.06      3.38 o 
   7   2   1       34.11       42.24      5.45 o 
   8   2   1        0.18        0.77      3.45 o 
  -8   3   1      101.45      118.45     10.24 o 
  -7   3   1       41.69       46.95      5.46 o 
  -6   3   1       72.38       69.13      6.46 o 
  -5   3   1       74.49       59.96      5.41 o 
  -4   3   1      964.00     1082.72     71.62 o 
  -3   3   1      237.39      128.17      9.14 o 
  -2   3   1      482.39      337.90     23.78 o 
  -1   3   1      399.22      440.94     18.47 o 
   0   3   1      768.28      765.57     34.71 o 
   1   3   1      511.73      458.06     19.65 o 
   2   3   1      313.13      320.42     16.07 o 
   3   3   1      610.51      711.64     47.62 o 
   4   3   1       48.86       48.10      5.05 o 
   5   3   1        4.06        3.78      2.32 o 
   6   3   1       15.20       17.43      3.63 o 
   7   3   1        8.69        8.88      3.53 o 
  -8   4   1       20.52       25.23      4.58 o 
  -7   4   1        2.22        4.80      2.87 o 
  -6   4   1       97.24      121.37      9.84 o 
  -5   4   1      360.10      356.41     24.38 o 
  -4   4   1      224.91      203.27     15.50 o 
  -3   4   1      520.04      517.07     34.91 o 
  -2   4   1      112.47      132.39     10.88 o 
  -1   4   1      642.57      569.26     25.39 o 
   0   4   1      853.61      952.14     62.81 o 
   1   4   1      117.02      123.84     10.14 o 
   2   4   1       32.60       51.98      5.05 o 
   3   4   1       20.06       28.51      3.43 o 
   4   4   1       64.25       73.23      6.63 o 
   5   4   1        7.94        3.03      2.43 o 
   6   4   1        0.16       -0.93      2.56 o 
   7   4   1        0.46        0.58      3.21 o 
  -9   5   1        4.14        2.19      3.54 o 
  -8   5   1       17.68       27.93      4.79 o 
  -7   5   1        0.49       -1.88      2.59 o 
  -6   5   1       55.04       60.10      6.72 o 
  -5   5   1      313.50      328.23     22.32 o 
  -4   5   1      146.75      124.65     10.44 o 
  -3   5   1      132.09      132.40     10.55 o 
  -2   5   1        7.19       -0.58      1.51 o 
  -1   5   1      300.59      477.03     21.46 o 
   0   5   1      566.35      698.35     44.65 o 
   1   5   1       35.19       36.38      4.29 o 
   2   5   1       78.53       86.54      7.35 o 
   3   5   1       49.99       55.05      5.30 o 
   4   5   1       60.60       65.45      6.32 o 
   5   5   1        8.55        7.74      2.92 o 
   6   5   1        3.45        7.87      3.62 o 
  -9   6   1        6.21        2.30      3.99 o 
  -8   6   1       19.04       22.09      5.10 o 
  -7   6   1       22.23       19.50      4.53 o 
  -6   6   1       34.85       50.57      5.84 o 
  -5   6   1      279.88      278.68     19.58 o 
  -4   6   1      166.28      182.51     13.15 o 
  -3   6   1       12.83       13.13      2.90 o 
  -2   6   1      318.15      326.15     14.80 o 
  -1   6   1       52.60       50.41      4.85 o 
   0   6   1       43.01       53.84      4.97 o 
   1   6   1       12.85       11.52      2.58 o 
   2   6   1       40.54       35.30      4.48 o 
   3   6   1       68.88       74.77      7.10 o 
   4   6   1        9.43       11.13      3.41 o 
   5   6   1       15.53       12.13      3.94 o 
   6   6   1        0.84        1.66      3.50 o 
  -8   7   1        2.04        3.51      3.95 o 
  -7   7   1       27.20       34.38      5.40 o 
  -6   7   1       16.08       24.25      4.45 o 
  -5   7   1      104.35       86.99      8.61 o 
  -4   7   1      211.92      229.71     17.00 o 
  -3   7   1      130.64      152.36     11.18 o 
  -2   7   1       24.94       23.65      3.62 o 
  -1   7   1       19.26       27.45      3.96 o 
   0   7   1        2.24        1.95      2.29 o 
   1   7   1       95.71      110.28      9.10 o 
   2   7   1        5.90        4.62      2.71 o 
   3   7   1       10.75       16.27      3.71 o 
   4   7   1        9.70        9.00      3.62 o 
   5   7   1        0.07        0.78      3.51 o 
  -8   8   1        6.18       10.09      4.25 o 
  -7   8   1        4.69        7.73      3.95 o 
  -6   8   1       33.64       36.81      5.47 o 
  -5   8   1       29.54       23.90      4.58 o 
  -4   8   1      107.42      109.78      9.05 o 
  -3   8   1       16.89       19.82      4.03 o 
  -2   8   1        0.71        1.40      2.84 o 
  -1   8   1        5.57        7.93      2.96 o 
   0   8   1        1.95        1.00      2.56 o 
   1   8   1       82.88       87.80      7.72 o 
   2   8   1        5.54        2.88      2.99 o 
   3   8   1        2.30        0.11      3.20 o 
   4   8   1        8.97        9.51      4.29 o 
  -7   9   1        7.12        2.05      3.52 o 
  -6   9   1       10.94       15.16      4.31 o 
  -5   9   1        0.25       -0.75      2.84 o 
  -4   9   1        7.84        8.09      3.50 o 
  -3   9   1       12.42       15.24      3.85 o 
  -2   9   1       34.30       29.40      4.94 o 
  -1   9   1       46.11       52.24      6.26 o 
   0   9   1       23.99       20.44      4.17 o 
   1   9   1        8.19        8.75      3.62 o 
   2   9   1        9.45       10.44      3.90 o 
   3   9   1        7.04        5.81      4.01 o 
  -6  10   1        2.97        6.78      3.84 o 
  -5  10   1        8.95       10.26      3.98 o 
  -4  10   1        7.92       13.30      4.13 o 
  -3  10   1       16.49       22.86      4.99 o 
  -2  10   1        8.09        6.32      3.84 o 
  -1  10   1        1.43        4.52      3.69 o 
   0  10   1        8.24       10.00      3.90 o 
   1  10   1        2.92        3.03      3.54 o 
   2  10   1        0.51        4.35      3.67 o 
  -5  11   1        8.72       10.36      4.59 o 
  -4  11   1        3.40        8.57      4.59 o 
  -3  11   1        0.19        7.72      4.30 o 
  -2  11   1        2.80        0.82      3.75 o 
  -1  11   1        8.49        8.03      4.38 o 
   0  11   1        0.99        2.11      3.67 o 
   0 -11   2        1.30       -0.68      3.64 o 
   1 -11   2        5.11        8.18      3.84 o 
   2 -11   2        3.10        5.19      3.71 o 
   3 -11   2        4.15        0.84      3.29 o 
   4 -11   2        5.89        7.70      3.68 o 
  -2 -10   2        0.25        1.06      3.57 o 
  -1 -10   2        3.60        4.83      3.56 o 
   0 -10   2        1.57        2.20      3.30 o 
   1 -10   2        5.45        8.58      3.56 o 
   2 -10   2       19.81       29.57      5.16 o 
   3 -10   2        2.36        3.89      3.30 o 
   4 -10   2        0.72        1.88      3.30 o 
   5 -10   2       17.50       21.27      4.63 o 
   6 -10   2        1.27        2.19      3.16 o 
  -4  -9   2        3.45        3.72      3.87 o 
  -3  -9   2       13.93        9.97      4.22 o 
  -2  -9   2       44.89       42.38      6.09 o 
  -1  -9   2        2.39        0.62      2.84 o 
   0  -9   2       12.19       13.61      3.72 o 
   1  -9   2       31.21       34.42      4.80 o 
   2  -9   2       36.99       39.45      5.05 o 
   3  -9   2       68.12       64.62      6.87 o 
   4  -9   2        0.46        1.01      2.52 o 
   5  -9   2        0.73        4.40      3.11 o 
   6  -9   2       14.26       23.60      4.51 o 
   7  -9   2       10.50       10.78      4.03 o 
  -5  -8   2        0.17       -0.70      3.62 o 
  -4  -8   2        6.50        6.51      3.79 o 
  -3  -8   2       51.39       54.14      6.58 o 
  -2  -8   2      112.80      117.39     10.46 o 
  -1  -8   2       25.01       32.86      4.84 o 
   0  -8   2       69.95       58.63      6.18 o 
   1  -8   2        3.60        7.63      2.89 o 
   2  -8   2       35.92       44.43      5.10 o 
   3  -8   2        0.92        3.38      2.63 o 
   4  -8   2       42.20       40.48      3.92 o 
   5  -8   2        7.96       11.93      2.30 o 
   6  -8   2        7.94       10.03      2.11 o 
  -6  -7   2        8.39        2.88      3.75 o 
  -5  -7   2        2.39        0.70      2.98 o 
  -4  -7   2       10.06        8.68      3.26 o 
  -3  -7   2       15.80       13.01      3.45 o 
  -2  -7   2      212.32      238.91     18.58 o 
  -1  -7   2       84.62       93.11      8.37 o 
   0  -7   2        4.98        2.50      2.26 o 
   1  -7   2       23.69       24.80      3.69 o 
   2  -7   2       98.35      103.11      5.61 o 
   3  -7   2      164.58      181.44      8.79 o 
   4  -7   2        5.62        4.08      2.82 o 
   5  -7   2       38.35       45.11      3.33 o 
   6  -7   2       12.82       10.99      2.69 o 
   7  -7   2       19.23       15.93      3.35 o 
  -6  -6   2        3.74       -0.19      3.03 o 
  -5  -6   2       55.22       55.64      6.55 o 
  -4  -6   2       21.53       25.17      4.09 o 
  -3  -6   2       15.79       13.18      3.15 o 
  -2  -6   2      171.62      167.90     13.01 o 
  -1  -6   2      124.55      120.73      9.60 o 
   0  -6   2      253.93      235.12     18.69 o 
   1  -6   2      179.44      184.15      8.68 o 
   2  -6   2       63.35       53.28      3.18 o 
   3  -6   2      138.19      145.37      7.03 o 
   4  -6   2       47.98       52.50      3.28 o 
   5  -6   2       67.25       67.43      4.38 o 
   6  -6   2      111.55      121.78      6.65 o 
   7  -6   2        6.18        2.14      2.48 o 
  -7  -5   2       20.43       18.33      4.68 o 
  -6  -5   2        0.69        2.12      2.96 o 
  -5  -5   2        0.28       -1.51      2.30 o 
  -4  -5   2       15.53       22.60      3.84 o 
  -3  -5   2       54.43       55.37      5.57 o 
  -2  -5   2       52.23       47.18      5.21 o 
  -1  -5   2       69.29       57.35      3.84 o 
   0  -5   2       76.34       71.00      3.74 o 
   1  -5   2      646.04      697.58     31.47 o 
   2  -5   2      407.22      437.31     19.89 o 
   3  -5   2      243.04      250.17     11.94 o 
   4  -5   2      167.55      152.74      7.47 o 
   5  -5   2        9.71       10.48      1.67 o 
   6  -5   2      134.53      132.99     10.73 o 
   7  -5   2       23.32       16.07      3.27 o 
  -7  -4   2        8.49        7.87      3.82 o 
  -6  -4   2       13.29       16.00      3.80 o 
  -5  -4   2      184.29      162.07     12.96 o 
  -4  -4   2       66.20       63.80      6.45 o 
  -3  -4   2      173.56      177.41      8.35 o 
  -2  -4   2       40.02       59.07      3.26 o 
  -1  -4   2      375.35      363.25     16.28 o 
   0  -4   2      270.19      217.29     10.57 o 
   1  -4   2      444.54      387.32     17.93 o 
   2  -4   2      331.74      530.69     23.92 o 
   3  -4   2      213.80      232.75     11.30 o 
   4  -4   2      123.46      110.08      5.57 o 
   5  -4   2      126.33      143.69      7.31 o 
   6  -4   2       58.96       60.41      5.53 o 
   7  -4   2       10.17       12.49      3.00 o 
  -8  -3   2       17.18       14.08      4.62 o 
  -7  -3   2       33.40       37.02      5.26 o 
  -6  -3   2        8.55        7.04      2.94 o 
  -5  -3   2      266.07      263.63     12.98 o 
  -4  -3   2      158.92      172.61      8.68 o 
  -3  -3   2      168.33      160.68      7.41 o 
  -2  -3   2      579.54      528.08     24.72 o 
  -1  -3   2      476.21      450.31     19.46 o 
   0  -3   2      129.99       48.88      2.63 o 
   1  -3   2       96.11       56.02      2.76 o 
   2  -3   2      136.91      257.60     11.83 o 
   3  -3   2      360.67      288.12     12.49 o 
   4  -3   2      104.86      122.09      5.84 o 
   5  -3   2       82.46       65.58      5.27 o 
   6  -3   2       26.26       28.74      3.46 o 
   7  -3   2       11.36       10.44      2.87 o 
  -7  -2   2      109.81       98.86      7.42 o 
  -6  -2   2        3.88        1.06      1.88 o 
  -5  -2   2       21.41       19.69      2.40 o 
  -4  -2   2      203.49      155.95     10.02 o 
  -3  -2   2      390.42      478.56     26.73 o 
  -2  -2   2     1791.71     2213.47    133.84 o 
  -1  -2   2      949.82      878.65     38.62 o 
   0  -2   2      219.66      225.73     10.28 o 
   1  -2   2     1643.14     1803.63     77.77 o 
   2  -2   2      645.17      627.31     26.64 o 
   3  -2   2      128.12      129.24      6.50 o 
   4  -2   2      229.30      187.35     11.18 o 
   5  -2   2        8.89       11.97      2.00 o 
   6  -2   2       70.74       65.42      5.73 o 
   7  -2   2       27.41       26.98      3.80 o 
  -8  -1   2        9.01        3.20      2.31 o 
  -7  -1   2      156.44      165.69     11.14 o 
  -6  -1   2        4.40        1.77      1.83 o 
  -5  -1   2      131.76      140.60      8.68 o 
  -4  -1   2      175.74      194.15     12.83 o 
  -3  -1   2      575.57      506.66     29.32 o 
  -2  -1   2      400.17      271.81     17.16 o 
  -1  -1   2     4156.42     4586.15    266.19 o 
   0  -1   2     2465.18     3118.21    136.85 o 
   1  -1   2     3858.07     5526.93    239.00 o 
   2  -1   2      630.42      462.30     20.56 o 
   3  -1   2        1.16        6.46      1.32 o 
   4  -1   2      137.63      127.22      7.46 o 
   5  -1   2      204.38      188.44     10.98 o 
   6  -1   2      102.16      103.00      7.86 o 
   7  -1   2        2.87        2.59      2.19 o 
  -9   0   2        0.27        4.17      2.29 o 
  -8   0   2       13.89       13.07      2.79 o 
  -7   0   2      447.24      450.62     27.59 o 
  -6   0   2      146.75      143.10      7.19 o 
  -5   0   2      236.83      213.34      8.48 o 
  -4   0   2       25.22       14.47      1.12 o 
  -3   0   2      491.27      390.11     17.44 o 
  -2   0   2      595.05      662.22     29.10 o 
  -1   0   2       91.03      170.38     10.31 o 
   0   0   2      501.92      460.07     20.30 o 
   1   0   2     8689.46    11860.25    515.33 o 
   2   0   2      282.96      298.64     13.43 o 
   3   0   2      597.59      574.94     25.54 o 
   4   0   2       36.05       36.80      3.44 o 
   5   0   2       48.06       48.11      3.20 o 
   6   0   2       63.30       76.42      5.69 o 
  -9   1   2        1.65        1.17      2.21 o 
  -8   1   2       11.50       12.03      2.79 o 
  -7   1   2       43.17       50.65      4.89 o 
  -6   1   2       38.94       33.92      2.66 o 
  -5   1   2      330.74      293.49     13.47 o 
  -4   1   2     1552.67     1837.77     80.56 o 
  -3   1   2     1115.51     1075.38     47.19 o 
  -2   1   2      673.60      573.13     25.19 o 
  -1   1   2      148.16      112.37      5.19 o 
   0   1   2      521.18     1338.59     59.29 o 
   1   1   2     8848.58    11841.18    524.29 o 
   2   1   2      505.41      683.64     31.71 o 
   3   1   2      392.29      470.52     21.15 o 
   4   1   2      183.81      161.02      7.78 o 
   5   1   2        8.63        8.51      1.98 o 
   6   1   2       14.53       20.26      2.47 o 
   7   1   2       13.88        8.42      3.35 o 
  -9   2   2        8.02        3.72      2.43 o 
  -8   2   2        2.21        1.74      2.19 o 
  -7   2   2       17.29       29.16      4.17 o 
  -6   2   2       57.68       72.73      6.42 o 
  -5   2   2      200.61      178.39     12.80 o 
  -4   2   2      453.30      563.66     25.12 o 
  -3   2   2     1572.37     1837.27     80.24 o 
  -2   2   2      713.57      650.55     30.06 o 
  -1   2   2     1041.17     1009.36     44.76 o 
   0   2   2      764.98      876.13     38.35 o 
   1   2   2     1673.10     2221.96     93.79 o 
   2   2   2      309.14      355.97     16.23 o 
   3   2   2        3.25        2.12      0.85 o 
   4   2   2        9.65        9.36      1.34 o 
   5   2   2       15.19       19.56      2.84 o 
   6   2   2       14.31       23.18      4.04 o 
   7   2   2       13.33        9.26      3.54 o 
   8   2   2        1.76        7.86      4.25 o 
  -9   3   2        9.85       10.13      2.95 o 
  -8   3   2        4.38        1.59      1.99 o 
  -7   3   2       72.73       79.08      7.30 o 
  -6   3   2       38.26       44.65      4.92 o 
  -5   3   2      307.69      285.97     19.90 o 
  -4   3   2      181.82      283.39     19.21 o 
  -3   3   2      968.96     1131.27     51.16 o 
  -2   3   2      743.76      705.07     30.43 o 
  -1   3   2       92.30      144.52      6.20 o 
   0   3   2       64.33       63.19      3.23 o 
   1   3   2      299.21      316.94     13.69 o 
   2   3   2      127.55      139.03      6.89 o 
   3   3   2      268.45      295.50     13.52 o 
   4   3   2       88.31      108.89      5.28 o 
   5   3   2        5.43        5.62      2.67 o 
   6   3   2       40.27       42.87      5.48 o 
   7   3   2        7.35        7.83      3.72 o 
  -9   4   2       30.90       25.11      3.72 o 
  -8   4   2        1.00        0.94      3.13 o 
  -7   4   2       41.66       38.67      4.85 o 
  -6   4   2       33.89       26.93      3.90 o 
  -5   4   2      116.39      112.01      9.14 o 
  -4   4   2      150.48      138.85      9.25 o 
  -3   4   2      255.18      245.07     11.42 o 
  -2   4   2      452.78      428.09     18.93 o 
  -1   4   2      698.14      782.68     33.49 o 
   0   4   2       21.39       17.16      3.09 o 
   1   4   2      486.35      539.76     23.76 o 
   2   4   2      185.77      256.35     18.16 o 
   3   4   2      102.81      111.30      9.18 o 
   4   4   2       23.57       26.79      3.88 o 
   5   4   2       36.83       37.67      4.92 o 
   6   4   2        0.67        5.30      3.26 o 
   7   4   2        1.39        4.92      3.87 o 
  -9   5   2       12.05       17.79      3.71 o 
  -8   5   2        5.77       12.83      3.93 o 
  -7   5   2       40.98       55.95      6.21 o 
  -6   5   2      147.57      155.41     11.77 o 
  -5   5   2       33.60       35.05      4.14 o 
  -4   5   2       70.29       64.89      3.80 o 
  -3   5   2      299.06      259.77     12.13 o 
  -2   5   2      242.94      227.23     10.10 o 
  -1   5   2      154.29      166.40      7.53 o 
   0   5   2       13.33       14.63      1.22 o 
   1   5   2      173.53      194.69     14.79 o 
   2   5   2       31.95       34.72      4.13 o 
   3   5   2       14.50       16.95      3.26 o 
   4   5   2        0.42       -0.49      2.47 o 
   5   5   2        8.80        7.49      3.24 o 
   6   5   2        9.02        7.55      3.96 o 
  -9   6   2       13.23       16.39      3.92 o 
  -8   6   2        5.91       14.14      2.67 o 
  -7   6   2       32.08       40.11      5.53 o 
  -6   6   2       23.22       26.24      4.08 o 
  -5   6   2       79.52       75.10      4.59 o 
  -4   6   2      120.56      117.66      6.07 o 
  -3   6   2       83.85       82.59      4.68 o 
  -2   6   2      110.80      109.04      5.61 o 
  -1   6   2       67.76       61.24      5.52 o 
   0   6   2       24.08       19.94      3.20 o 
   1   6   2      343.42      401.03     26.84 o 
   2   6   2        8.22       10.05      2.93 o 
   3   6   2       23.62       29.77      4.57 o 
   4   6   2        6.46        9.25      3.45 o 
   5   6   2        7.33        8.44      3.72 o 
   6   6   2        2.22        4.87      3.93 o 
  -8   7   2        8.61       12.71      4.13 o 
  -7   7   2        9.40       13.15      2.61 o 
  -6   7   2        0.67       -0.49      1.77 o 
  -5   7   2       27.90       37.81      3.11 o 
  -4   7   2      210.93      217.33     10.29 o 
  -3   7   2        3.54        3.16      1.32 o 
  -2   7   2        2.87        4.21      2.56 o 
  -1   7   2       33.98       36.88      4.69 o 
   0   7   2       29.99       26.67      4.14 o 
   1   7   2       70.78       73.28      7.05 o 
   2   7   2       65.53       80.57      7.29 o 
   3   7   2       15.60       12.55      3.79 o 
   4   7   2       21.67       23.93      4.89 o 
   5   7   2        0.65       -0.32      3.80 o 
  -8   8   2        9.43       12.04      2.91 o 
  -7   8   2        2.20        0.87      2.13 o 
  -6   8   2       69.07       67.38      6.02 o 
  -5   8   2       14.58       19.14      2.40 o 
  -4   8   2       94.83       88.98      7.98 o 
  -3   8   2       41.08       56.44      6.21 o 
  -2   8   2       19.05       25.26      4.27 o 
  -1   8   2       20.31       20.07      3.93 o 
   0   8   2       31.03       30.92      4.46 o 
   1   8   2       39.70       38.14      5.15 o 
   2   8   2        5.45        6.37      3.32 o 
   3   8   2        0.05        1.90      3.42 o 
   4   8   2       12.12       19.19      4.94 o 
  -7   9   2        3.02       -2.13      2.30 o 
  -6   9   2       11.39        8.60      3.74 o 
  -5   9   2       28.17       42.84      5.60 o 
  -4   9   2       22.14       17.39      4.09 o 
  -3   9   2       52.37       61.86      6.94 o 
  -2   9   2       37.27       39.20      5.22 o 
  -1   9   2        7.24        7.70      3.40 o 
   0   9   2        7.35        8.84      3.48 o 
   1   9   2       19.40       15.63      4.13 o 
   2   9   2       15.41       16.11      4.30 o 
   3   9   2        0.66        5.41      3.95 o 
  -6  10   2        0.92        1.16      3.46 o 
  -5  10   2        0.87       -0.83      3.36 o 
  -4  10   2        6.82        7.53      3.62 o 
  -3  10   2       14.12       13.34      4.16 o 
  -2  10   2        4.06        7.50      4.03 o 
  -1  10   2        5.84        9.98      3.92 o 
   0  10   2        5.47        4.63      3.72 o 
   1  10   2        2.08        4.17      3.84 o 
   2  10   2        0.05        0.28      3.77 o 
  -5  11   2        3.06        3.06      3.98 o 
  -4  11   2        2.93       -1.91      3.80 o 
  -3  11   2        3.09        2.62      3.82 o 
  -2  11   2        1.43        2.58      4.11 o 
  -1  11   2        8.16        2.61      3.92 o 
   0 -11   3        6.28        5.87      3.99 o 
   1 -11   3       17.41        9.33      4.13 o 
   2 -11   3        4.03       -0.01      3.22 o 
   3 -11   3        1.80        6.47      3.78 o 
  -2 -10   3        7.95        6.95      4.14 o 
  -1 -10   3        1.72        0.98      3.27 o 
   0 -10   3        2.86        1.61      3.30 o 
   1 -10   3        0.97        3.46      3.16 o 
   2 -10   3        9.22        8.30      3.58 o 
   3 -10   3       20.60       26.43      4.85 o 
   4 -10   3       25.29       25.27      4.68 o 
   5 -10   3        7.76        3.47      3.25 o 
  -3  -9   3        0.72        6.77      3.57 o 
  -2  -9   3        5.49        9.97      3.90 o 
  -1  -9   3        4.75        1.07      3.04 o 
   0  -9   3       36.38       36.73      5.39 o 
   1  -9   3        0.33       -1.22      2.45 o 
   2  -9   3        5.14        8.70      3.13 o 
   3  -9   3        5.33        7.39      3.20 o 
   4  -9   3       10.17       12.83      3.63 o 
   5  -9   3        5.42        7.35      3.25 o 
   6  -9   3        0.84        0.95      2.59 o 
  -5  -8   3        0.26        1.91      3.73 o 
  -4  -8   3        1.32        0.16      2.96 o 
  -3  -8   3        2.53       -0.06      3.01 o 
  -2  -8   3      100.87      104.51      9.71 o 
  -1  -8   3       36.73       34.12      4.97 o 
   0  -8   3      100.70      100.46      9.87 o 
   1  -8   3        4.23        8.50      3.19 o 
   2  -8   3       20.80       18.77      3.68 o 
   3  -8   3      149.15      154.51     12.40 o 
   4  -8   3        7.79        6.26      1.74 o 
   5  -8   3       21.62       23.80      2.61 o 
   6  -8   3        1.18       -1.99      1.99 o 
   7  -8   3        2.19        7.41      3.19 o 
  -5  -7   3        0.75       -2.21      2.78 o 
  -4  -7   3        7.70        3.22      2.98 o 
  -3  -7   3        1.68        3.15      2.64 o 
  -2  -7   3      166.23      173.44     13.70 o 
  -1  -7   3       94.66       84.66      7.95 o 
   0  -7   3       22.95       30.78      4.00 o 
   1  -7   3      130.02      131.91     10.92 o 
   2  -7   3       15.42       15.22      1.79 o 
   3  -7   3      260.66      267.46     12.92 o 
   4  -7   3       28.30       32.59      2.73 o 
   5  -7   3       28.20       26.04      3.30 o 
   6  -7   3       29.43       30.21      3.96 o 
   7  -7   3        6.81        6.05      2.93 o 
   8  -7   3        1.94        0.80      3.09 o 
  -6  -6   3       10.65       13.92      4.40 o 
  -5  -6   3        1.68        0.69      2.72 o 
  -4  -6   3       97.20       85.94      8.25 o 
  -3  -6   3       54.25       60.33      6.24 o 
  -2  -6   3      141.77      136.81     10.51 o 
  -1  -6   3      477.42      538.07     38.24 o 
   0  -6   3       87.47       87.36      4.43 o 
   1  -6   3       86.22       87.01      4.88 o 
   2  -6   3      134.66      147.18      7.01 o 
   3  -6   3      224.96      246.35     11.94 o 
   4  -6   3      118.93      106.18      5.97 o 
   5  -6   3       28.09       27.39      2.79 o 
   7  -6   3        7.65        6.13      2.88 o 
   8  -6   3        2.93       -2.35      2.92 o 
  -7  -5   3       13.30       10.47      4.40 o 
  -6  -5   3       59.92       55.35      6.61 o 
  -5  -5   3        1.74       -1.38      2.29 o 
  -4  -5   3       55.40       52.96      5.89 o 
  -3  -5   3      112.56      104.35      9.96 o 
  -2  -5   3       53.14       54.05      5.15 o 
  -1  -5   3      500.67      465.05     21.72 o 
   0  -5   3      345.96      348.65     15.58 o 
   1  -5   3       87.32      107.37      6.45 o 
   2  -5   3      162.21      189.89      9.39 o 
   3  -5   3      246.27      327.13     15.19 o 
   4  -5   3       45.94       46.53      3.21 o 
   5  -5   3      106.48      113.45      6.02 o 
   6  -5   3       12.26        8.16      2.56 o 
   8  -5   3       16.88       16.84      3.72 o 
  -7  -4   3        6.00        3.74      3.46 o 
  -6  -4   3        3.71        2.40      2.87 o 
  -5  -4   3       11.38        6.95      3.06 o 
  -4  -4   3       67.75       85.35      7.73 o 
  -3  -4   3       29.40       30.74      2.25 o 
  -2  -4   3      423.84      403.72     18.56 o 
  -1  -4   3      127.24      118.01      5.93 o 
   0  -4   3      105.14       68.12      3.59 o 
   1  -4   3      924.85     1084.68     47.55 o 
   2  -4   3      677.81      775.96     34.48 o 
   3  -4   3      102.27       71.26      3.96 o 
   4  -4   3       21.92       20.52      1.84 o 
   5  -4   3       13.63       14.47      1.81 o 
   6  -4   3       86.71       79.01      6.32 o 
   8  -4   3        0.44       -2.16      2.32 o 
  -8  -3   3        2.94        7.78      4.20 o 
  -7  -3   3       15.74       17.23      4.21 o 
  -6  -3   3      150.35      159.60     13.25 o 
  -5  -3   3       28.75       29.67      2.57 o 
  -4  -3   3      214.17      177.76      8.68 o 
  -3  -3   3        6.34        1.50      0.92 o 
  -2  -3   3      681.15      771.14     33.85 o 
  -1  -3   3      604.16      583.09     28.58 o 
   0  -3   3      201.60      148.17     21.88 o 
   1  -3   3      909.89     1197.05     54.86 o 
   2  -3   3     3431.02     4419.16    192.48 o 
   3  -3   3       22.66       58.37      3.33 o 
   4  -3   3      178.70      151.84      7.41 o 
   5  -3   3       43.78       38.02      3.67 o 
   6  -3   3        9.55        7.91      2.25 o 
   7  -3   3       27.36       23.89      3.85 o 
   8  -3   3        3.98        0.49      2.64 o 
  -7  -2   3      114.91      110.07      8.24 o 
  -6  -2   3      480.68      490.60     29.71 o 
  -5  -2   3      466.59      486.98     29.29 o 
  -4  -2   3        2.25       -0.23      1.30 o 
  -3  -2   3      316.11      304.11     19.81 o 
  -2  -2   3     1171.97     1575.25     89.45 o 
  -1  -2   3      877.57      814.60     36.90 o 
   0  -2   3     1015.43      995.54     45.52 o 
   1  -2   3      156.92      450.04     23.97 o 
   2  -2   3      763.17      791.60     34.56 o 
   3  -2   3       71.12       57.52      2.95 o 
   4  -2   3      242.29      283.77     18.52 o 
   5  -2   3      161.31      175.03     12.08 o 
   6  -2   3       22.81       23.09      3.16 o 
   7  -2   3        4.15        3.06      2.46 o 
   8  -2   3        1.12        1.79      2.57 o 
  -8  -1   3       30.48       28.80      3.90 o 
  -7  -1   3       99.80       86.62      6.87 o 
  -6  -1   3       40.88       33.55      3.68 o 
  -5  -1   3      643.60      647.22     38.56 o 
  -4  -1   3      280.91      261.83     10.09 o 
  -3  -1   3     1143.24     1327.04     49.38 o 
  -2  -1   3     1973.50     2115.06    123.18 o 
  -1  -1   3      202.97      153.56      8.42 o 
   0  -1   3      363.37      362.12     17.74 o 
   1  -1   3      802.94      977.99     36.03 o 
   2  -1   3      443.19      457.70     17.09 o 
   3  -1   3      231.91      183.41      8.69 o 
   4  -1   3        4.62        1.64      1.33 o 
   5  -1   3       98.41      102.37      7.81 o 
   6  -1   3       44.92       47.67      4.38 o 
   7  -1   3        6.47        4.30      2.45 o 
   8  -1   3        4.14        5.15      2.82 o 
  -9   0   3       32.31       25.53      3.87 o 
  -8   0   3        5.35       10.07      2.88 o 
  -7   0   3       15.01       15.84      3.05 o 
  -6   0   3      136.26      141.11      9.72 o 
  -5   0   3      121.51      121.09      6.03 o 
  -4   0   3      838.84      849.66     37.54 o 
  -3   0   3       37.80      118.04      5.54 o 
  -2   0   3     1284.47     1770.78    103.27 o 
  -1   0   3     1037.19     1064.27     46.61 o 
   0   0   3     1713.89     2322.40    101.30 o 
   1   0   3       10.78        8.71      0.98 o 
   2   0   3      181.67      135.53      6.48 o 
   3   0   3        2.31        6.87      1.15 o 
   4   0   3       85.51       73.43      4.17 o 
   5   0   3       28.72       40.65      3.04 o 
   6   0   3       53.13       57.32      3.94 o 
   7   0   3        0.68       -0.40      2.06 o 
  -9   1   3        8.30        2.90      2.73 o 
  -8   1   3       42.54       37.71      4.55 o 
  -7   1   3       17.95       19.39      3.27 o 
  -6   1   3      146.53      138.44      9.66 o 
  -5   1   3      266.99      273.77     12.64 o 
  -4   1   3      104.15       44.24      2.66 o 
  -3   1   3      180.68       68.50      3.48 o 
  -2   1   3      625.84      563.37     24.91 o 
  -1   1   3      517.41      501.87     22.21 o 
   0   1   3     2086.42     2649.87    111.46 o 
   1   1   3       80.07       58.64      3.11 o 
   2   1   3     1101.39     1398.05     61.28 o 
   3   1   3       51.78       48.62      2.76 o 
   4   1   3        6.37        4.58      1.24 o 
   5   1   3       21.29       33.86      2.70 o 
   6   1   3       23.72       27.73      4.03 o 
   7   1   3        8.21        9.74      2.19 o 
  -9   2   3        6.64        6.32      3.10 o 
  -8   2   3       13.91       17.51      3.37 o 
  -7   2   3      219.17      207.37     13.83 o 
  -6   2   3       54.23       60.99      3.90 o 
  -5   2   3      201.03      185.87      8.89 o 
  -4   2   3      471.59      471.26     21.04 o 
  -3   2   3      463.33      491.17     21.82 o 
  -2   2   3      945.34     1046.42     45.38 o 
  -1   2   3      736.72      739.36     32.10 o 
   0   2   3      438.69      475.78     20.18 o 
   1   2   3      141.87      101.51      4.92 o 
   2   2   3     1457.58     1863.25     81.84 o 
   3   2   3       31.56       31.59      2.31 o 
   4   2   3        5.85        5.55      1.32 o 
   5   2   3        5.81        3.31      2.54 o 
   6   2   3        7.79       10.45      3.45 o 
   7   2   3        2.56       -1.38      3.13 o 
  -9   3   3       18.13       18.63      3.68 o 
  -8   3   3        3.51        2.16      2.56 o 
  -7   3   3       83.84       98.90      7.79 o 
  -6   3   3      135.71      135.99      7.09 o 
  -5   3   3       83.20       63.99      3.89 o 
  -4   3   3      739.81      748.42     33.19 o 
  -3   3   3     1054.31     1149.23     49.99 o 
  -2   3   3      355.45      434.19     20.57 o 
  -1   3   3      578.47      618.39     27.81 o 
   0   3   3       12.27       10.12      1.79 o 
   1   3   3      135.17      177.02      8.91 o 
   2   3   3      747.40      934.34     43.50 o 
   3   3   3        3.43        7.94      1.30 o 
   4   3   3       61.29       67.38      3.95 o 
   5   3   3        1.04       -0.57      2.47 o 
   6   3   3        3.93       -2.95      2.95 o 
   7   3   3        0.96       -1.24      3.30 o 
  -9   4   3       11.95       12.13      3.31 o 
  -8   4   3       35.43       38.53      4.74 o 
  -7   4   3       54.19       52.63      8.17 o 
  -6   4   3       96.20      102.85      5.76 o 
  -5   4   3       50.00       40.66      2.90 o 
  -4   4   3      151.36      132.33      6.72 o 
  -3   4   3      382.40      376.10     16.46 o 
  -2   4   3      198.16      192.46      9.51 o 
  -1   4   3      122.48      127.76      6.61 o 
   0   4   3      246.71      251.07     10.96 o 
   1   4   3       75.76       55.39      3.29 o 
   2   4   3      190.34      208.72     15.11 o 
   3   4   3       22.04       20.81      3.43 o 
   4   4   3       20.24       25.79      4.00 o 
   5   4   3       19.74       19.22      4.08 o 
   6   4   3        0.46       -2.99      2.99 o 
   7   4   3        2.54        1.68      3.84 o 
  -9   5   3        2.65        5.10      3.32 o 
  -8   5   3       35.09       35.10      4.84 o 
  -7   5   3       34.27       31.22      3.17 o 
  -6   5   3       11.29       15.10      2.14 o 
  -5   5   3       79.37       65.15      4.20 o 
  -4   5   3      292.34      262.90     11.93 o 
  -3   5   3       61.02       52.91      4.13 o 
  -2   5   3      139.71      146.71      6.88 o 
  -1   5   3       24.98       24.66      1.89 o 
   0   5   3        8.20       10.27      1.20 o 
   1   5   3       31.78       42.21      4.42 o 
   2   5   3       95.89      107.93      9.30 o 
   3   5   3        4.50        6.95      2.94 o 
   4   5   3        3.82        4.77      3.13 o 
   5   5   3       13.53        8.89      3.84 o 
   6   5   3        2.06        2.57      3.58 o 
  -9   6   3        3.07        6.47      3.66 o 
  -8   6   3       12.81       18.39      4.16 o 
  -7   6   3        0.91        4.52      2.13 o 
  -6   6   3       27.37       26.49      2.82 o 
  -5   6   3       61.57       63.00      4.13 o 
  -4   6   3      156.54      148.71      7.24 o 
  -3   6   3      158.80      190.94      9.11 o 
  -2   6   3       21.81       21.21      2.21 o 
  -1   6   3      178.32      221.84     15.97 o 
   0   6   3        6.01        7.07      2.35 o 
   1   6   3       70.82       69.61      6.44 o 
   2   6   3       25.36       27.56      4.24 o 
   3   6   3       13.74       12.24      3.46 o 
   4   6   3       10.65       11.86      3.90 o 
   5   6   3        6.58        7.78      3.90 o 
  -8   7   3       12.75       20.27      3.12 o 
  -7   7   3        5.57        8.86      2.44 o 
  -6   7   3       23.11       29.51      4.80 o 
  -5   7   3       52.21       58.28      3.83 o 
  -4   7   3      131.28      129.19      6.66 o 
  -3   7   3      189.38      203.10     15.77 o 
  -2   7   3       12.32       19.38      3.48 o 
  -1   7   3        9.66        7.87      2.78 o 
   0   7   3      129.74      157.66     11.92 o 
   1   7   3       36.90       50.10      5.32 o 
   2   7   3      131.08      139.83     11.59 o 
   3   7   3        9.81        8.36      3.71 o 
   4   7   3        1.41        0.36      3.31 o 
   5   7   3        2.72       -0.16      3.82 o 
  -8   8   3        1.02        3.07      2.58 o 
  -7   8   3       52.78       57.09      6.08 o 
  -6   8   3       18.24       18.02      2.63 o 
  -5   8   3       57.13       64.51      6.72 o 
  -4   8   3       32.10       30.61      4.67 o 
  -3   8   3       34.05       45.83      5.45 o 
  -2   8   3       48.69       45.69      5.64 o 
  -1   8   3        7.87        5.03      2.93 o 
   0   8   3       87.97       71.88      7.39 o 
   1   8   3       10.26        5.92      3.22 o 
   2   8   3        4.47        2.96      3.33 o 
   3   8   3        5.77       12.61      4.29 o 
   4   8   3        3.71       -0.99      3.78 o 
  -7   9   3       21.37       14.46      4.36 o 
  -6   9   3       10.54        5.76      3.45 o 
  -5   9   3        3.34        2.06      3.13 o 
  -4   9   3       16.99       21.32      4.55 o 
  -3   9   3       52.31       52.98      6.08 o 
  -2   9   3        5.10        7.66      3.40 o 
  -1   9   3        3.11        1.19      3.13 o 
   0   9   3       16.35       12.28      3.93 o 
   1   9   3       14.79       15.29      4.22 o 
   2   9   3       24.03       18.27      4.85 o 
  -6  10   3        4.97        7.25      4.00 o 
  -5  10   3        0.69        4.79      3.83 o 
  -4  10   3        4.44        2.90      3.32 o 
  -3  10   3        2.44        4.68      3.41 o 
  -2  10   3        6.18        7.44      3.66 o 
  -1  10   3        1.95       -1.07      3.31 o 
   0  10   3       15.09       11.78      4.32 o 
   1  10   3        6.78        5.50      4.04 o 
  -4  11   3        2.47        1.93      3.88 o 
  -3  11   3        6.33        3.52      4.26 o 
  -2  11   3        3.30        7.92      4.30 o 
  -1  11   3        1.07        2.12      3.61 o 
   2 -11   4       12.63        9.73      4.35 o 
  -2 -10   4        1.49        5.34      3.89 o 
  -1 -10   4       17.18       15.11      4.50 o 
   0 -10   4       27.58       18.84      4.73 o 
   1 -10   4        0.45       -0.57      2.94 o 
   2 -10   4        3.09        5.69      3.25 o 
   3 -10   4        0.31        0.88      2.96 o 
   4 -10   4        6.74       10.05      3.75 o 
  -3  -9   4        5.27        6.19      3.88 o 
  -2  -9   4        7.02        9.35      3.75 o 
  -1  -9   4        1.82        1.49      3.13 o 
   0  -9   4        3.86        0.37      2.75 o 
   1  -9   4        6.17        3.80      3.05 o 
   2  -9   4        0.48       -1.11      2.50 o 
   3  -9   4        9.62        7.31      3.21 o 
   4  -9   4       56.83       35.01      5.27 o 
   6  -9   4        2.33        5.11      3.21 o 
  -4  -8   4        2.29        1.87      3.31 o 
  -3  -8   4       14.28       20.38      4.47 o 
  -2  -8   4        6.20        2.61      3.08 o 
  -1  -8   4      101.30      114.86     10.23 o 
   0  -8   4        5.57        1.52      2.69 o 
   1  -8   4       11.35       12.69      3.32 o 
   2  -8   4       25.34       30.69      4.57 o 
   3  -8   4       46.98       36.50      4.68 o 
   4  -8   4        4.73        6.77      1.86 o 
   5  -8   4        4.40        2.54      2.26 o 
   6  -8   4        1.87        3.21      2.72 o 
   7  -8   4        8.01        8.36      3.45 o 
  -5  -7   4        2.43        5.71      3.25 o 
  -4  -7   4       11.62        7.76      3.33 o 
  -3  -7   4        2.80        2.21      2.66 o 
  -2  -7   4      116.10      102.20      9.23 o 
  -1  -7   4      391.82      395.59     28.68 o 
   0  -7   4      101.76      102.85      8.83 o 
   1  -7   4       45.36       40.00      4.97 o 
   2  -7   4       37.16       41.53      3.04 o 
   3  -7   4       36.44       34.09      4.08 o 
   4  -7   4       88.01       98.61      5.59 o 
   5  -7   4       23.16       21.95      3.36 o 
   6  -7   4        0.40       -2.01      2.01 o 
   7  -7   4        1.90        5.58      3.01 o 
  -6  -6   4       15.91       19.92      4.84 o 
  -5  -6   4        1.28        2.08      2.94 o 
  -4  -6   4        7.28       14.95      3.67 o 
  -3  -6   4       10.68       12.71      3.16 o 
  -2  -6   4        1.52        1.10      1.93 o 
  -1  -6   4      166.82      159.73     12.28 o 
   0  -6   4      161.38      168.74      8.31 o 
   1  -6   4        0.63        0.42      1.13 o 
   2  -6   4      228.70      241.96     11.95 o 
   3  -6   4      207.88      223.18     10.81 o 
   4  -6   4       19.48       21.34      2.25 o 
   5  -6   4       11.51       11.19      2.66 o 
   6  -6   4        5.28        2.12      2.27 o 
   7  -6   4       19.55       12.45      3.42 o 
  -7  -5   4       19.41       17.03      4.88 o 
  -6  -5   4       64.03       55.29      6.99 o 
  -5  -5   4       31.93       35.56      5.16 o 
  -4  -5   4      162.10      156.82     12.71 o 
  -3  -5   4       58.26       73.14      7.02 o 
  -2  -5   4       58.86       57.01      3.54 o 
  -1  -5   4      282.06      261.05     11.48 o 
   0  -5   4        4.98        2.95      1.09 o 
   1  -5   4      140.66      115.71      6.18 o 
   2  -5   4      236.21      274.37     13.43 o 
   3  -5   4      275.01      281.35     13.39 o 
   4  -5   4       12.30       10.55      1.62 o 
   5  -5   4       46.06       59.83      5.21 o 
   6  -5   4        6.76        7.77      2.58 o 
   7  -5   4       18.61       25.02      3.95 o 
   8  -5   4        6.60        3.33      3.29 o 
  -7  -4   4        0.58        7.34      3.87 o 
  -6  -4   4        6.42        7.24      3.33 o 
  -5  -4   4      143.66      158.98     13.06 o 
  -4  -4   4      137.87      135.04      7.03 o 
  -3  -4   4      113.50      101.84      5.46 o 
  -2  -4   4      104.92       94.43      4.69 o 
  -1  -4   4       89.90       65.42      3.84 o 
   0  -4   4      427.95      430.72     19.93 o 
   1  -4   4      197.95      176.24      8.65 o 
   2  -4   4      159.04      152.23      7.06 o 
   3  -4   4       11.78       16.40      1.65 o 
   4  -4   4       30.61       28.51      3.20 o 
   5  -4   4       25.97       30.31      3.75 o 
   6  -4   4       86.43       91.12      7.47 o 
   7  -4   4       30.20       24.30      3.89 o 
   8  -4   4       13.25        5.88      3.31 o 
  -8  -3   4        5.85        9.55      4.29 o 
  -7  -3   4       31.44       34.36      5.40 o 
  -5  -3   4        7.87        8.26      2.27 o 
  -4  -3   4       31.18       27.98      2.33 o 
  -3  -3   4      126.00      113.12      6.02 o 
  -2  -3   4      597.83      502.36     23.03 o 
  -1  -3   4      221.73      228.71     11.23 o 
   0  -3   4      478.02      432.34     20.09 o 
   1  -3   4      149.91      157.57      6.98 o 
   2  -3   4      397.77      455.01     21.02 o 
   3  -3   4      114.79       94.98      5.09 o 
   4  -3   4       26.23       15.74      2.37 o 
   5  -3   4       31.82       32.37      3.50 o 
   6  -3   4        4.95        7.20      2.48 o 
   7  -3   4       15.60       18.59      3.45 o 
   8  -3   4       17.30       10.02      3.16 o 
  -7  -2   4        5.15        6.15      2.56 o 
  -6  -2   4       47.34       45.86      4.68 o 
  -5  -2   4       18.46       18.85      2.77 o 
  -4  -2   4      398.75      370.70     22.55 o 
  -3  -2   4      123.58       77.64      5.60 o 
  -2  -2   4       32.09       53.97      4.24 o 
  -1  -2   4      942.27     1002.27     45.72 o 
   0  -2   4      358.37      348.74     16.49 o 
   1  -2   4     1070.54     1341.94     56.90 o 
   2  -2   4       52.51      109.00      5.29 o 
   3  -2   4      463.25      530.22     24.03 o 
   4  -2   4       41.19       46.42      3.75 o 
   5  -2   4       24.19       25.00      3.32 o 
   6  -2   4       26.85       29.56      3.53 o 
   7  -2   4        8.21       10.28      2.94 o 
   8  -2   4        3.20        1.32      2.71 o 
  -9  -1   4        9.43        7.45      3.35 o 
  -8  -1   4       16.11       16.98      3.38 o 
  -7  -1   4        2.58        1.96      2.40 o 
  -6  -1   4      715.34      734.23     43.92 o 
  -5  -1   4      115.60      116.03      8.15 o 
  -4  -1   4      289.90      265.12     16.44 o 
  -3  -1   4      116.98       76.04      5.50 o 
  -2  -1   4      149.42      116.43      7.61 o 
  -1  -1   4     1644.10     1976.95    114.35 o 
   0  -1   4      377.18      408.90     18.45 o 
   1  -1   4      693.72      820.08     30.33 o 
   2  -1   4      255.77      220.50     10.31 o 
   3  -1   4      366.65      349.18     15.98 o 
   4  -1   4      104.84      114.58      7.91 o 
   5  -1   4       19.23       14.88      2.53 o 
   6  -1   4       17.65       21.46      3.22 o 
   7  -1   4       16.27       14.55      3.26 o 
   8  -1   4        1.59       -1.40      2.68 o 
  -9   0   4        6.58        2.87      2.89 o 
  -8   0   4       11.42       13.96      3.29 o 
  -7   0   4       82.86       68.70      6.10 o 
  -6   0   4      932.00     1005.32     59.67 o 
  -5   0   4      169.83      161.44     10.65 o 
  -4   0   4      373.88      336.66     20.57 o 
  -3   0   4      518.56      676.23     40.09 o 
  -2   0   4      265.83      256.72     15.77 o 
  -1   0   4     1143.80     1457.60     63.76 o 
   0   0   4      908.49     1003.20     44.06 o 
   1   0   4      311.98      348.59     15.75 o 
   2   0   4      983.20     1294.99     56.99 o 
   3   0   4       16.61       10.28      1.46 o 
   4   0   4      170.34      149.40      7.51 o 
   5   0   4       13.31       17.61      2.13 o 
   6   0   4        3.06        1.13      1.61 o 
   7   0   4       13.85       11.30      3.10 o 
   8   0   4        6.14        1.53      2.80 o 
  -9   1   4       11.58       16.75      3.72 o 
  -8   1   4        8.67       23.09      3.82 o 
  -7   1   4       33.27       46.43      4.83 o 
  -6   1   4      152.52      168.90     11.41 o 
  -5   1   4      141.69      137.12      9.30 o 
  -4   1   4      630.79      540.29     28.71 o 
  -3   1   4     2147.35     2650.96    115.64 o 
  -2   1   4      441.78      375.38     16.71 o 
  -1   1   4      281.41      220.20     10.07 o 
   0   1   4      340.98      577.82     25.65 o 
   1   1   4       20.19       52.78      3.02 o 
   2   1   4     1185.32     1528.99     67.13 o 
   3   1   4       37.44       32.82      2.46 o 
   4   1   4       14.92       19.02      2.08 o 
   5   1   4        3.68        3.43      1.55 o 
   6   1   4       11.32        5.18      1.80 o 
   7   1   4       25.58       24.95      2.97 o 
  -9   2   4       25.76       24.36      4.22 o 
  -8   2   4       10.33       10.98      3.20 o 
  -7   2   4       56.66       63.32      5.97 o 
  -6   2   4      171.86      160.93     10.98 o 
  -5   2   4       38.81       28.69      2.23 o 
  -4   2   4      238.94      181.20      8.50 o 
  -3   2   4      346.53      399.63     17.87 o 
  -2   2   4      369.21      347.18     15.63 o 
  -1   2   4      158.49      110.09      7.00 o 
   0   2   4      490.95      522.21     22.83 o 
   1   2   4       96.69      151.66      7.72 o 
   2   2   4      616.84      737.66     32.19 o 
   3   2   4      207.55      216.40     10.26 o 
   4   2   4       22.97       27.58      2.48 o 
   5   2   4       36.48       32.69      2.86 o 
   6   2   4        2.19        3.63      3.16 o 
   7   2   4       12.99        8.79      4.06 o 
  -9   3   4        1.64        8.81      3.35 o 
  -8   3   4       41.68       42.10      5.03 o 
  -7   3   4       18.03       14.28      3.06 o 
  -6   3   4      154.82      142.23      9.86 o 
  -5   3   4       86.29       74.41      4.16 o 
  -4   3   4      510.73      446.50     20.04 o 
  -3   3   4      422.59      480.66     20.18 o 
  -2   3   4      516.97      594.47     26.05 o 
  -1   3   4       98.04       71.87      3.90 o 
   0   3   4      422.53      453.37     20.25 o 
   1   3   4       36.79       30.50      2.18 o 
   2   3   4       61.43       76.22      4.06 o 
   3   3   4       74.95       85.06      4.73 o 
   4   3   4       24.55       20.70      3.75 o 
   5   3   4       10.67       10.42      3.50 o 
   6   3   4        0.45        0.37      3.25 o 
   7   3   4        2.31        6.18      4.05 o 
  -9   4   4        9.45       12.54      3.89 o 
  -8   4   4       57.89       51.82      5.74 o 
  -7   4   4       13.22       18.24      3.54 o 
  -6   4   4       61.18       52.85      3.62 o 
  -5   4   4       81.61       74.43      4.30 o 
  -4   4   4       40.97       29.18      2.25 o 
  -3   4   4        4.83        2.97      1.28 o 
  -2   4   4      664.40      797.66     35.41 o 
  -1   4   4      208.22      191.50     10.72 o 
   0   4   4      100.62      101.44      5.21 o 
   1   4   4       50.24       59.24      3.23 o 
   2   4   4       33.58       46.20      4.99 o 
   3   4   4      120.42      146.12     11.61 o 
   4   4   4        0.38        5.04      2.95 o 
   5   4   4        0.91       -0.35      2.96 o 
   6   4   4        4.95        3.77      3.78 o 
  -9   5   4       21.25       21.38      4.52 o 
  -8   5   4       18.51       18.64      4.09 o 
  -7   5   4       22.23       24.64      3.75 o 
  -6   5   4       63.83       62.23      4.10 o 
  -5   5   4      131.38      115.46      6.15 o 
  -4   5   4      150.59      137.41      6.62 o 
  -3   5   4        1.18       -0.32      1.16 o 
  -2   5   4      136.90      137.66      6.81 o 
  -1   5   4        2.74        0.48      1.72 o 
   0   5   4      117.04      125.26      9.83 o 
   1   5   4       29.62       35.89      4.36 o 
   2   5   4       69.15       88.12      7.83 o 
   3   5   4       15.18       14.62      3.66 o 
   4   5   4        2.57        4.50      3.29 o 
   5   5   4        1.95        4.34      3.50 o 
   6   5   4        1.78        1.91      3.77 o 
  -9   6   4        4.08        5.39      3.92 o 
  -8   6   4        5.11        5.93      3.22 o 
  -7   6   4       28.57       41.50      3.61 o 
  -6   6   4       74.26       70.54      4.51 o 
  -5   6   4       57.73       52.41      3.56 o 
  -4   6   4       96.81       97.63      5.32 o 
  -3   6   4        8.46       10.48      1.73 o 
  -2   6   4      134.58      149.57      7.52 o 
  -1   6   4        1.31        2.68      2.19 o 
   0   6   4        8.11       12.62      3.06 o 
   1   6   4       14.16       10.93      3.13 o 
   2   6   4       23.77       30.31      4.52 o 
   3   6   4        1.26        2.74      3.15 o 
   4   6   4        0.62       -2.94      3.27 o 
   5   6   4        0.56        4.76      4.09 o 
  -8   7   4        7.19       10.54      3.92 o 
  -7   7   4       18.42       24.98      3.67 o 
  -6   7   4       38.15       38.56      3.32 o 
  -5   7   4       17.17       13.73      2.14 o 
  -4   7   4       71.23       73.92      4.60 o 
  -3   7   4       92.09      100.15      7.84 o 
  -2   7   4       73.94       95.48      8.34 o 
  -1   7   4       28.28       31.74      4.29 o 
   0   7   4       59.56       56.40      5.99 o 
   1   7   4        4.64        5.93      3.11 o 
   2   7   4       14.02       16.19      4.10 o 
   3   7   4        1.84        2.10      3.45 o 
   4   7   4        1.46       -0.93      3.54 o 
  -8   8   4       12.95       17.68      4.35 o 
  -7   8   4        6.78        0.64      2.09 o 
  -6   8   4        3.47        3.45      2.01 o 
  -5   8   4       33.86       33.18      4.92 o 
  -4   8   4       34.25       46.01      5.73 o 
  -3   8   4      116.46      121.17      9.86 o 
  -2   8   4       27.04       27.62      4.46 o 
  -1   8   4       49.51       45.02      5.55 o 
   0   8   4        9.40        9.30      3.35 o 
   1   8   4       14.23       17.11      4.10 o 
   2   8   4        3.59        5.06      3.74 o 
   3   8   4       11.20        8.31      4.29 o 
  -7   9   4        4.60        5.88      3.64 o 
  -6   9   4        3.60       10.18      3.77 o 
  -5   9   4        4.13        4.71      3.38 o 
  -4   9   4        4.38        7.08      3.48 o 
  -3   9   4       39.46       40.11      5.41 o 
  -2   9   4       20.85       22.83      4.36 o 
  -1   9   4       11.92       17.05      4.00 o 
   0   9   4        2.88        4.82      3.52 o 
   1   9   4        0.92        4.99      3.88 o 
   2   9   4       10.33        7.63      4.21 o 
  -6  10   4        1.38        7.97      4.04 o 
  -5  10   4        0.75        3.59      3.64 o 
  -4  10   4        5.56        8.25      3.87 o 
  -3  10   4       12.91       10.12      4.10 o 
  -2  10   4       20.08       12.07      4.21 o 
  -1  10   4        3.17        4.47      3.62 o 
   0  10   4        0.39        4.30      3.98 o 
  -1 -10   5        5.34        1.04      3.74 o 
   0 -10   5       13.39       17.50      4.62 o 
   1 -10   5        8.15        5.29      3.67 o 
   2 -10   5        0.94        0.43      3.25 o 
   3 -10   5        0.99        2.89      3.01 o 
  -3  -9   5        1.80        3.19      3.71 o 
  -2  -9   5       21.80       24.10      4.90 o 
  -1  -9   5        6.28        6.23      3.69 o 
   0  -9   5       35.23       43.43      6.03 o 
   1  -9   5        5.08        2.63      3.09 o 
   2  -9   5        9.47        9.79      3.58 o 
   3  -9   5        8.22        8.19      3.40 o 
  -4  -8   5       26.53       21.52      4.84 o 
  -3  -8   5        5.27        3.48      3.31 o 
  -2  -8   5       37.49       39.60      5.66 o 
  -1  -8   5        0.63       -1.31      2.66 o 
   0  -8   5       24.72       19.59      4.06 o 
   1  -8   5       40.87       36.93      5.03 o 
   2  -8   5        8.34        8.94      3.04 o 
   3  -8   5       44.65       47.82      3.69 o 
   4  -8   5       25.97       30.81      4.03 o 
   5  -8   5        8.43        7.57      2.75 o 
   6  -8   5        4.47        4.47      2.79 o 
  -5  -7   5        0.38       -2.90      2.90 o 
  -4  -7   5       37.51       31.37      5.03 o 
  -3  -7   5       20.88       23.84      4.30 o 
  -2  -7   5      101.06      104.73      9.46 o 
  -1  -7   5      204.72      209.10     16.28 o 
   0  -7   5      117.22      117.91     10.41 o 
   1  -7   5      100.06      121.07      6.31 o 
   2  -7   5       12.98        7.12      1.58 o 
   3  -7   5       37.70       42.47      4.65 o 
   4  -7   5       13.66       13.92      2.98 o 
   5  -7   5        9.81        8.47      2.77 o 
   6  -7   5       10.23        7.83      3.05 o 
   7  -7   5        0.65        2.88      3.25 o 
  -6  -6   5        6.20       12.67      4.69 o 
  -5  -6   5        3.05        2.17      3.32 o 
  -4  -6   5       40.73       25.89      4.55 o 
  -3  -6   5       16.35       15.85      3.64 o 
  -2  -6   5       10.72       14.37      3.25 o 
  -1  -6   5      276.79      275.88     20.41 o 
   0  -6   5      454.66      474.84     22.43 o 
   1  -6   5       39.40       44.46      3.17 o 
   2  -6   5       45.76       43.56      3.10 o 
   3  -6   5       30.20       32.80      2.65 o 
   4  -6   5       20.62       24.28      3.31 o 
   5  -6   5        4.05        9.08      2.71 o 
   6  -6   5        6.24        4.87      2.68 o 
   7  -6   5        4.69        3.31      2.96 o 
  -7  -5   5        7.32        6.90      4.56 o 
  -6  -5   5        0.46       -0.31      3.05 o 
  -5  -5   5       34.94       32.07      5.09 o 
  -4  -5   5       15.49        9.67      3.08 o 
  -3  -5   5       25.17       20.73      3.72 o 
  -2  -5   5       73.17       83.79      4.76 o 
  -1  -5   5       96.75      102.97      6.19 o 
   0  -5   5      601.30      611.24     28.19 o 
   1  -5   5       86.54       90.98      4.92 o 
   2  -5   5       15.02       15.41      2.79 o 
   3  -5   5       35.61       35.39      3.85 o 
   4  -5   5        8.62        9.17      2.47 o 
   5  -5   5        9.75        4.85      2.47 o 
   6  -5   5       26.67       26.40      3.80 o 
   7  -5   5        4.11        5.06      2.87 o 
  -7  -4   5        5.01        3.40      3.79 o 
  -6  -4   5        1.92        4.79      3.15 o 
  -5  -4   5      212.32      187.24     15.07 o 
  -4  -4   5       57.99       63.11      4.26 o 
  -3  -4   5        3.37        4.17      1.77 o 
  -2  -4   5      101.86       89.19      4.87 o 
  -1  -4   5       28.32       27.39      3.48 o 
   0  -4   5      241.02      190.51      9.34 o 
   1  -4   5      322.10      298.27     13.55 o 
   2  -4   5       79.05       81.61      4.34 o 
   3  -4   5       88.38      109.63      8.82 o 
   4  -4   5       26.22       23.10      3.06 o 
   5  -4   5        7.20        7.13      2.48 o 
   6  -4   5        2.05        8.13      2.72 o 
   7  -4   5       18.48       13.44      3.38 o 
  -8  -3   5        7.55       16.54      4.95 o 
  -7  -3   5        0.08        3.80      3.15 o 
  -6  -3   5      102.21      106.41      7.92 o 
  -5  -3   5      164.27      167.27     11.24 o 
  -4  -3   5      109.83       93.09      5.27 o 
  -3  -3   5      156.24      123.68      6.42 o 
  -2  -3   5       11.58        8.00      1.70 o 
  -1  -3   5      984.40     1091.35     47.24 o 
   0  -3   5       40.69       30.70      2.16 o 
   1  -3   5       69.07       65.91      3.94 o 
   2  -3   5      130.09      118.75      6.09 o 
   3  -3   5      377.66      439.87     27.17 o 
   4  -3   5       33.59       34.54      3.96 o 
   5  -3   5       75.57       71.57      6.00 o 
   6  -3   5        3.98        2.88      2.38 o 
   7  -3   5        0.01        0.10      2.15 o 
  -7  -2   5        8.67        4.48      2.80 o 
  -6  -2   5       70.92       72.73      6.24 o 
  -5  -2   5      301.99      291.49     18.29 o 
  -4  -2   5       57.63       50.99      4.55 o 
  -3  -2   5      659.06      632.23     37.69 o 
  -2  -2   5      113.02      108.76      7.47 o 
  -1  -2   5      487.29      490.17     21.63 o 
   0  -2   5      591.22      607.32     27.46 o 
   1  -2   5      265.64      249.46     11.57 o 
   2  -2   5       16.50       11.36      2.11 o 
   3  -2   5      220.85      250.21     15.04 o 
   4  -2   5       46.33       46.10      4.42 o 
   5  -2   5       51.12       48.11      4.94 o 
   6  -2   5       10.87       13.46      2.98 o 
   7  -2   5        1.88        0.67      2.37 o 
  -8  -1   5       22.03       24.44      4.29 o 
  -7  -1   5       27.37       30.36      4.38 o 
  -6  -1   5       54.69       52.83      5.13 o 
  -5  -1   5      290.08      300.99     18.87 o 
  -4  -1   5      147.45      142.64      9.60 o 
  -3  -1   5      311.13      283.33     17.54 o 
  -2  -1   5     1024.11     1198.21     70.39 o 
  -1  -1   5      231.19      300.50     16.22 o 
   0  -1   5      238.06      221.22     10.36 o 
   1  -1   5      119.59      148.56      5.91 o 
   2  -1   5      114.86      104.49      5.73 o 
   3  -1   5      127.40      134.48      6.86 o 
   4  -1   5       51.83       43.03      4.17 o 
   5  -1   5       11.99       14.30      2.80 o 
   6  -1   5        2.41        5.47      2.38 o 
   7  -1   5        4.56        1.88      2.54 o 
  -9   0   5       17.67       22.07      4.36 o 
  -8   0   5       21.60       23.64      3.92 o 
  -7   0   5       76.94       72.48      6.46 o 
  -6   0   5        8.05        9.14      2.78 o 
  -5   0   5      273.73      274.36     17.33 o 
  -4   0   5      184.50      126.59      8.62 o 
  -3   0   5      442.42      414.76     25.11 o 
  -2   0   5      124.56       75.13      3.87 o 
  -1   0   5      123.86       68.71      3.65 o 
   0   0   5      435.09      535.67     23.82 o 
   1   0   5      276.06      274.83     12.71 o 
   2   0   5       29.61       24.84      4.45 o 
   3   0   5       47.52       54.07      3.47 o 
   4   0   5       81.49       75.20      5.08 o 
   5   0   5       59.84       54.34      3.85 o 
   6   0   5        1.27        2.65      1.74 o 
   7   0   5        8.72        8.05      2.99 o 
  -9   1   5        3.55        9.60      3.63 o 
  -8   1   5       28.93       33.72      4.55 o 
  -7   1   5       85.39      105.46      8.24 o 
  -6   1   5       25.08       33.49      3.94 o 
  -5   1   5      419.89      402.87     24.79 o 
  -4   1   5      155.53      146.50      9.82 o 
  -3   1   5      555.99      522.17     23.17 o 
  -2   1   5      378.24      415.32     18.63 o 
  -1   1   5      119.75      100.42      5.03 o 
   0   1   5      392.27      480.73     21.45 o 
   1   1   5      946.13     1195.34     52.63 o 
   2   1   5       22.10       28.55      2.24 o 
   3   1   5      207.35      227.01     10.85 o 
   4   1   5       83.49      105.82      5.84 o 
   5   1   5       17.58       13.32      2.17 o 
   6   1   5        6.80        8.49      2.20 o 
   7   1   5        5.35        3.36      3.88 o 
  -9   2   5        3.81        9.61      3.62 o 
  -8   2   5       23.81       31.82      4.53 o 
  -7   2   5       86.31      102.87      7.98 o 
  -6   2   5       83.45       85.73      6.84 o 
  -5   2   5      257.50      235.76     15.13 o 
  -4   2   5      479.78      510.87     22.88 o 
  -3   2   5       17.86       18.69      1.65 o 
  -2   2   5      563.55      730.38     32.33 o 
  -1   2   5      344.37      362.46     16.42 o 
   0   2   5      133.62      171.86      8.55 o 
   1   2   5      422.74      470.72     21.26 o 
   2   2   5       36.18       49.21      3.16 o 
   3   2   5      376.45      455.52     20.83 o 
   4   2   5       21.77       26.70      2.60 o 
   5   2   5        3.35        0.98      1.65 o 
   6   2   5        5.09        7.73      3.74 o 
   7   2   5       13.43       15.30      4.45 o 
  -9   3   5       19.76       17.95      4.19 o 
  -8   3   5       24.00       29.36      4.50 o 
  -7   3   5       33.86       36.80      4.47 o 
  -6   3   5       98.65       90.37      7.10 o 
  -5   3   5      104.45       82.87      6.44 o 
  -4   3   5       94.93       62.21      9.78 o 
  -3   3   5      782.59      799.57     35.47 o 
  -2   3   5      186.59      139.73      6.74 o 
  -1   3   5      147.82      119.54      6.19 o 
   0   3   5        9.46       12.64      1.63 o 
   1   3   5       16.25       15.65      1.68 o 
   2   3   5       23.40       25.22      2.18 o 
   3   3   5      249.38      301.47     14.10 o 
   4   3   5        7.97        7.00      3.17 o 
   5   3   5        1.40        0.06      3.06 o 
   6   3   5        1.05       -0.67      3.52 o 
  -9   4   5        7.80        8.52      3.94 o 
  -8   4   5       12.00        8.40      3.43 o 
  -7   4   5       48.46       58.12      5.77 o 
  -6   4   5       83.46       84.40      6.79 o 
  -5   4   5      267.90      246.24     11.55 o 
  -4   4   5       23.46       23.66      2.17 o 
  -3   4   5      132.21      124.74      6.54 o 
  -2   4   5      338.87      398.91     17.12 o 
  -1   4   5      127.83      163.38      8.03 o 
   0   4   5       44.31       42.21      2.90 o 
   1   4   5        1.30        1.75      1.17 o 
   2   4   5       90.78       95.62      8.31 o 
   3   4   5       25.43       24.18      4.09 o 
   4   4   5        3.63        2.33      3.15 o 
   5   4   5        6.51        2.38      3.42 o 
   6   4   5        3.07        5.51      4.11 o 
  -9   5   5        3.73        4.53      3.50 o 
  -8   5   5        5.56        8.81      3.61 o 
  -7   5   5       58.83       57.52      5.84 o 
  -6   5   5       26.54       25.84      3.57 o 
  -5   5   5       56.45       47.51      3.39 o 
  -4   5   5      157.51      148.31      8.03 o 
  -3   5   5       82.53       77.36      4.39 o 
  -2   5   5       33.25       35.98      2.50 o 
  -1   5   5      122.77      133.52      6.70 o 
   0   5   5       12.05       15.21      3.17 o 
   1   5   5       22.26       28.25      4.08 o 
   2   5   5       35.13       44.31      5.32 o 
   3   5   5        2.96        1.42      2.92 o 
   4   5   5        0.32       -2.48      3.05 o 
   5   5   5        5.05        5.56      3.94 o 
  -8   6   5       28.90       25.12      4.67 o 
  -7   6   5       12.99       14.72      3.64 o 
  -6   6   5       11.25       10.35      2.06 o 
  -5   6   5       27.00       24.32      2.46 o 
  -4   6   5       97.67       98.79      5.63 o 
  -3   6   5      228.39      248.33     11.82 o 
  -2   6   5       28.80       34.03      4.36 o 
  -1   6   5      138.62      134.19     10.92 o 
   0   6   5       32.99       39.93      4.80 o 
   1   6   5       13.83       19.33      3.89 o 
   2   6   5       20.37       19.49      3.98 o 
   3   6   5        6.74        8.52      3.82 o 
   4   6   5        0.17       -1.35      3.58 o 
  -8   7   5        4.33        6.50      3.80 o 
  -7   7   5       29.66       30.84      4.48 o 
  -6   7   5        0.34        2.65      1.89 o 
  -5   7   5      146.04      153.47      7.83 o 
  -4   7   5        7.20        8.73      2.33 o 
  -3   7   5       15.63       14.07      3.25 o 
  -2   7   5       19.62       24.00      3.83 o 
  -1   7   5       53.52       54.18      6.05 o 
   0   7   5       46.54       57.37      6.08 o 
   1   7   5        3.19        4.34      3.11 o 
   2   7   5        4.53        3.53      3.36 o 
   3   7   5       13.57       10.82      4.43 o 
   4   7   5        1.26        1.74      4.17 o 
  -7   8   5       24.63       22.91      4.17 o 
  -6   8   5        7.96       10.46      2.36 o 
  -5   8   5        9.61       14.44      3.56 o 
  -4   8   5       32.54       38.75      4.90 o 
  -3   8   5       30.79       34.35      4.98 o 
  -2   8   5       80.36       88.93      8.03 o 
  -1   8   5       11.16       10.55      3.54 o 
   0   8   5        1.59        1.89      2.82 o 
   1   8   5        1.19        0.67      3.27 o 
   2   8   5       13.47       14.38      4.67 o 
   3   8   5       23.82       17.93      5.19 o 
  -7   9   5        2.60        4.99      3.61 o 
  -6   9   5        9.71        3.79      3.47 o 
  -5   9   5        1.39        3.71      3.22 o 
  -4   9   5        2.60        4.83      3.11 o 
  -3   9   5       13.30       13.81      3.80 o 
  -2   9   5       31.23       34.78      5.14 o 
  -1   9   5        7.83        3.80      3.21 o 
   0   9   5        0.14        1.98      3.42 o 
   1   9   5        2.94        1.62      3.82 o 
  -5  10   5        1.70        5.90      3.80 o 
  -4  10   5        5.01        4.22      3.68 o 
  -3  10   5       27.71       26.42      5.03 o 
  -2  10   5       32.44       25.37      4.94 o 
  -1  10   5        2.35        1.70      3.74 o 
   0 -10   6       15.57       10.17      4.22 o 
   1 -10   6       30.16       22.48      4.92 o 
   2 -10   6        2.42        2.42      3.64 o 
  -2  -9   6       49.98       39.14      6.10 o 
  -1  -9   6        0.62       -1.47      3.13 o 
   0  -9   6       11.50       10.54      3.88 o 
   1  -9   6       19.63       20.86      4.68 o 
   2  -9   6        1.68       -0.59      2.77 o 
  -4  -8   6        2.14        1.27      3.32 o 
  -3  -8   6       38.90       26.51      5.22 o 
  -2  -8   6       26.81       16.71      4.27 o 
  -1  -8   6       46.04       54.58      6.66 o 
   0  -8   6        9.95        8.87      3.43 o 
   1  -8   6       69.07       68.92      7.16 o 
   2  -8   6       21.04       21.92      3.94 o 
   3  -8   6        1.95        4.58      2.51 o 
   4  -8   6       42.08       37.22      4.46 o 
   5  -8   6        2.96        6.69      2.99 o 
  -5  -7   6        0.98       -0.43      3.04 o 
  -4  -7   6       15.94       12.44      3.96 o 
  -3  -7   6       52.11       58.35      6.82 o 
  -2  -7   6       56.53       49.25      6.02 o 
  -1  -7   6        7.92       10.88      3.41 o 
   0  -7   6       78.51       88.88      8.36 o 
   1  -7   6      107.11      104.36      6.03 o 
   2  -7   6       31.42       34.75      2.95 o 
   3  -7   6       17.81       16.39      3.22 o 
   4  -7   6        1.39        1.83      2.47 o 
   5  -7   6       22.31       22.09      3.94 o 
   6  -7   6        1.30        1.45      2.85 o 
  -6  -6   6        4.67        4.27      3.98 o 
  -5  -6   6       78.60       85.94      9.23 o 
  -4  -6   6       97.17       84.88      8.54 o 
  -3  -6   6       12.57       10.80      3.42 o 
  -2  -6   6       15.35       19.59      3.66 o 
  -1  -6   6      118.70       94.14      5.36 o 
   0  -6   6      476.06      521.92     23.96 o 
   1  -6   6       21.73       23.52      2.39 o 
   2  -6   6        9.84       11.40      2.08 o 
   3  -6   6       14.48       21.18      3.25 o 
   4  -6   6        2.20        1.66      2.11 o 
   5  -6   6       25.52       34.13      4.26 o 
   6  -6   6        4.05        4.51      2.92 o 
  -6  -5   6        1.58        0.54      3.46 o 
  -5  -5   6       11.28       18.22      4.27 o 
  -4  -5   6      124.69      105.92      9.60 o 
  -3  -5   6       33.24       35.72      4.84 o 
  -2  -5   6       33.60       30.75      2.69 o 
  -1  -5   6      110.96       90.83      5.08 o 
   0  -5   6      310.62      320.32     14.73 o 
   1  -5   6       36.63       51.96      3.60 o 
   2  -5   6       28.25       25.05      3.47 o 
   3  -5   6       19.50       25.41      3.47 o 
   4  -5   6       30.03       38.53      4.38 o 
   5  -5   6        6.14        5.13      2.75 o 
   6  -5   6        8.55        9.10      3.09 o 
   7  -5   6        3.98       -2.16      3.05 o 
  -7  -4   6       12.04       17.68      5.18 o 
  -6  -4   6       34.91       42.32      6.06 o 
  -5  -4   6       73.17       63.24      7.07 o 
  -4  -4   6       14.10       13.12      2.14 o 
  -3  -4   6      221.90      189.88      9.53 o 
  -2  -4   6       24.47       20.67      2.14 o 
  -1  -4   6      441.10      482.13     22.14 o 
   0  -4   6      232.33      233.49     10.66 o 
   1  -4   6       95.89      103.22      7.06 o 
   2  -4   6      109.67      124.72      8.86 o 
   3  -4   6        6.69        7.60      2.38 o 
   4  -4   6        0.68        0.58      2.11 o 
   5  -4   6        0.37        0.85      2.27 o 
   6  -4   6        0.79        1.43      2.51 o 
   7  -4   6       11.49       16.67      3.74 o 
  -7  -3   6       26.58       32.47      5.52 o 
  -6  -3   6        3.02        2.98      2.53 o 
  -5  -3   6       28.48       34.65      3.99 o 
  -4  -3   6      120.91      104.95      8.66 o 
  -3  -3   6       91.51       83.85      4.81 o 
  -2  -3   6      204.24      188.56      9.28 o 
  -1  -3   6       10.34       12.23      1.66 o 
   0  -3   6       51.99       39.87      2.93 o 
   1  -3   6       60.95       55.16      3.30 o 
   2  -3   6       63.91       58.68      5.27 o 
   3  -3   6       26.63       20.11      3.13 o 
   4  -3   6        1.66        0.31      1.68 o 
   5  -3   6        2.68        0.83      2.26 o 
   6  -3   6       12.13       10.54      3.17 o 
   7  -3   6        3.27        5.16      3.13 o 
  -7  -2   6       29.59       36.09      4.53 o 
  -6  -2   6       41.91       37.57      4.30 o 
  -5  -2   6       24.74       23.09      3.47 o 
  -4  -2   6      123.17      102.08      7.55 o 
  -3  -2   6       41.07       30.73      3.51 o 
  -2  -2   6      163.66      144.96      9.79 o 
  -1  -2   6      233.42      203.32      9.57 o 
   0  -2   6      407.21      437.58     26.05 o 
   1  -2   6      204.99      189.46     11.54 o 
   2  -2   6      158.24      161.97      9.72 o 
   3  -2   6       20.64       21.21      3.01 o 
   4  -2   6       49.46       51.84      5.08 o 
   5  -2   6       12.21       10.62      2.64 o 
   6  -2   6        2.20        0.89      2.37 o 
   7  -2   6        2.46        5.57      2.92 o 
  -8  -1   6        8.24       15.64      3.83 o 
  -7  -1   6       32.48       38.62      4.80 o 
  -6  -1   6       55.06       56.15      5.39 o 
  -5  -1   6      376.74      374.64     23.23 o 
  -4  -1   6       79.87       69.63      5.82 o 
  -3  -1   6      294.88      272.10     17.02 o 
  -2  -1   6       93.72       58.07      4.79 o 
  -1  -1   6       18.50       15.59      2.29 o 
   0  -1   6      694.84      871.20     38.93 o 
   1  -1   6      209.17      253.10     11.90 o 
   2  -1   6       79.39       85.21      6.18 o 
   3  -1   6       10.06       11.84      1.86 o 
   4  -1   6      126.44      128.58      9.14 o 
   5  -1   6        9.82        4.98      2.50 o 
   6  -1   6        2.87        1.93      2.40 o 
   7  -1   6        0.30        0.33      2.74 o 
  -8   0   6       12.65       27.38      4.68 o 
  -7   0   6       35.30       43.69      5.04 o 
  -6   0   6        2.08        1.98      2.21 o 
  -5   0   6      764.13      752.37     45.08 o 
  -4   0   6      345.38      318.34     19.86 o 
  -3   0   6      165.36      151.35     10.08 o 
  -2   0   6      220.85      209.59     13.45 o 
  -1   0   6       38.62       26.86      2.03 o 
   0   0   6      185.43      203.00      9.61 o 
   1   0   6       93.58       83.41      4.65 o 
   2   0   6       40.05       40.08      2.92 o 
   3   0   6       88.73       91.71      5.16 o 
   4   0   6       79.78       82.61      4.96 o 
   5   0   6       31.86       22.25      2.67 o 
   6   0   6        3.38        0.41      2.33 o 
   7   0   6        2.73       -0.17      2.82 o 
  -9   1   6       40.29       51.58      6.37 o 
  -8   1   6       11.07       23.09      4.42 o 
  -7   1   6       47.91       54.04      5.62 o 
  -6   1   6      137.22      128.19      9.40 o 
  -5   1   6      405.19      431.35     26.54 o 
  -4   1   6      353.89      322.20     20.01 o 
  -3   1   6      300.61      279.52     17.48 o 
  -2   1   6      405.76      399.99     18.11 o 
  -1   1   6      196.39      169.40      8.96 o 
   0   1   6       58.16       74.97      4.17 o 
   1   1   6      109.92      110.91      5.77 o 
   2   1   6       64.57       64.50      3.97 o 
   3   1   6       92.88      104.41      5.74 o 
   4   1   6       40.77       46.81      3.53 o 
   5   1   6        5.27        3.12      1.80 o 
   6   1   6        7.77        8.51      3.40 o 
  -9   2   6       31.72       31.95      5.35 o 
  -8   2   6       18.50       25.23      4.56 o 
  -7   2   6        9.42       18.84      3.62 o 
  -6   2   6      191.14      195.21     13.19 o 
  -5   2   6      126.88      141.23      9.81 o 
  -4   2   6      165.86      168.74     11.26 o 
  -3   2   6      400.26      419.73     18.98 o 
  -2   2   6      200.62      233.28     10.95 o 
  -1   2   6      143.71      145.35      7.12 o 
   0   2   6      182.32      192.57      9.21 o 
   1   2   6       95.80       97.80      5.27 o 
   2   2   6        1.63        1.90      1.29 o 
   3   2   6      100.80       98.90      6.53 o 
   4   2   6       83.91       72.21      4.65 o 
   5   2   6       17.33       20.54      4.35 o 
   6   2   6        3.45        3.00      3.73 o 
  -9   3   6       26.70       28.45      5.08 o 
  -8   3   6       45.08       36.50      4.78 o 
  -7   3   6       41.20       45.12      5.29 o 
  -6   3   6       11.39       19.49      3.51 o 
  -5   3   6       38.02       27.48      3.47 o 
  -4   3   6        9.65        4.94      2.24 o 
  -3   3   6      283.49      290.97     13.50 o 
  -2   3   6      229.33      268.22     12.38 o 
  -1   3   6       76.26       86.79      7.62 o 
   0   3   6       42.71       41.38      2.92 o 
   1   3   6       72.27       81.91      4.64 o 
   2   3   6       22.45       21.84      2.21 o 
   3   3   6      150.95      156.56      8.08 o 
   4   3   6       25.99       26.20      4.48 o 
   5   3   6        1.79        2.20      3.32 o 
   6   3   6        2.40        2.33      3.79 o 
  -9   4   6       23.29       29.47      4.94 o 
  -8   4   6       29.53       40.29      5.47 o 
  -7   4   6       59.84       51.26      5.64 o 
  -6   4   6       28.66       30.26      4.16 o 
  -5   4   6      121.09       95.29      7.39 o 
  -4   4   6      107.20      105.47      5.66 o 
  -3   4   6       58.24       47.84      3.64 o 
  -2   4   6        5.90        4.28      1.43 o 
  -1   4   6      102.73       98.57      5.27 o 
   0   4   6       21.15       17.36      3.55 o 
   1   4   6       59.40       57.31      3.72 o 
   2   4   6       27.58       28.32      4.36 o 
   3   4   6       17.20       14.46      3.63 o 
   4   4   6       87.58       86.90      8.61 o 
   5   4   6        3.80        8.35      4.21 o 
  -8   5   6       16.92       21.95      4.46 o 
  -7   5   6       27.08       19.48      3.90 o 
  -6   5   6       79.51       91.39      7.45 o 
  -5   5   6      208.62      191.58     12.83 o 
  -4   5   6       52.00       50.35      3.50 o 
  -3   5   6      148.86      138.66      7.07 o 
  -2   5   6       16.17       17.54      2.06 o 
  -1   5   6       52.63       60.24      3.94 o 
   0   5   6        2.60        0.25      2.25 o 
   1   5   6       19.69       19.29      3.73 o 
   2   5   6       14.81       13.67      3.62 o 
   3   5   6       25.80       20.96      4.35 o 
   4   5   6       13.24       14.65      4.58 o 
  -8   6   6        3.04        2.20      3.48 o 
  -7   6   6       14.07       14.32      3.89 o 
  -6   6   6       58.22       49.99      5.35 o 
  -5   6   6      100.47       98.21      5.63 o 
  -4   6   6       51.31       49.62      3.42 o 
  -3   6   6      107.27      113.08      6.98 o 
  -2   6   6       38.04       39.85      4.72 o 
  -1   6   6        3.33        7.32      2.80 o 
   0   6   6        8.04        6.81      2.90 o 
   1   6   6       22.11       20.42      4.14 o 
   2   6   6        4.86        2.69      2.99 o 
   3   6   6        5.80        6.79      3.94 o 
   4   6   6        0.38        2.35      3.88 o 
  -8   7   6        3.57        8.18      4.06 o 
  -7   7   6       16.90        9.30      3.77 o 
  -6   7   6        4.17        5.48      3.09 o 
  -5   7   6       32.08       26.02      3.73 o 
  -4   7   6       31.82       28.06      4.31 o 
  -3   7   6        9.56       10.36      3.13 o 
  -2   7   6       53.59       58.94      6.30 o 
  -1   7   6       10.51       12.07      3.46 o 
   0   7   6       18.18       14.69      3.74 o 
   1   7   6        2.43        9.34      3.71 o 
   2   7   6        2.29        1.19      3.33 o 
   3   7   6        0.06       -1.72      3.64 o 
  -7   8   6        1.02       -2.21      3.20 o 
  -5   8   6        3.83       10.84      3.46 o 
  -4   8   6       39.72       38.38      5.18 o 
  -3   8   6        1.80        4.32      3.05 o 
  -2   8   6        4.88        2.12      2.95 o 
  -1   8   6       12.88       16.32      3.93 o 
   0   8   6        1.05       -1.45      2.95 o 
   1   8   6        2.75        2.71      3.58 o 
   2   8   6        2.41        6.45      4.30 o 
  -6   9   6        1.08       -0.10      3.15 o 
  -5   9   6       17.97       19.08      4.30 o 
  -4   9   6        0.82        3.87      3.16 o 
  -3   9   6        8.00        6.14      3.22 o 
  -2   9   6       41.24       33.14      5.47 o 
  -1   9   6        9.05       12.24      4.04 o 
   0   9   6        4.03        3.21      3.96 o 
  -3  10   6        0.66        0.20      3.37 o 
  -1  -9   7       11.28       16.14      4.51 o 
   0  -9   7        1.03       -0.35      3.17 o 
   1  -9   7        9.21        7.24      3.85 o 
  -3  -8   7       48.37       42.44      6.46 o 
  -2  -8   7        1.26       -0.98      3.01 o 
  -1  -8   7        6.41        8.82      3.89 o 
   0  -8   7        2.15        2.41      3.22 o 
   1  -8   7       29.05       30.57      4.87 o 
   3  -8   7        1.84        3.21      2.72 o 
   4  -8   7       10.60        9.12      3.30 o 
  -4  -7   7        0.43       -1.33      2.90 o 
  -3  -7   7       29.66       24.44      4.79 o 
  -2  -7   7       15.23       14.82      3.89 o 
  -1  -7   7       21.00       19.36      4.06 o 
   0  -7   7       83.30       85.92      8.28 o 
   1  -7   7        3.68        1.21      1.75 o 
   2  -7   7        1.20        5.89      2.64 o 
   3  -7   7        1.31        4.09      2.46 o 
   4  -7   7        1.00        3.36      2.82 o 
   5  -7   7        8.15        7.10      3.30 o 
  -5  -6   7        1.64        5.84      3.99 o 
  -4  -6   7       12.13       12.02      3.96 o 
  -3  -6   7       25.54       22.78      4.36 o 
  -2  -6   7       26.92       23.22      3.96 o 
  -1  -6   7        7.68        8.34      2.13 o 
   0  -6   7       79.47       77.09      4.84 o 
   1  -6   7      102.33      110.22      8.25 o 
   2  -6   7        2.93        0.93      2.29 o 
   3  -6   7        0.36       -1.75      2.09 o 
   4  -6   7        1.81        5.71      2.79 o 
   5  -6   7        6.96        8.72      3.17 o 
   6  -6   7        3.18        0.59      3.13 o 
  -6  -5   7        4.94        2.21      3.64 o 
  -5  -5   7        4.88        6.71      3.51 o 
  -4  -5   7       56.22       57.31      6.67 o 
  -3  -5   7       46.44       44.12      3.56 o 
  -2  -5   7       25.86       29.45      2.77 o 
  -1  -5   7       63.21       60.94      3.97 o 
   0  -5   7      228.78      219.41     10.81 o 
   1  -5   7      363.07      396.44     24.75 o 
   2  -5   7        5.39        6.16      2.58 o 
   3  -5   7       12.08       17.43      3.26 o 
   4  -5   7        1.90        3.33      2.50 o 
   5  -5   7        4.53        4.31      2.73 o 
   6  -5   7        1.76        6.09      3.41 o 
  -7  -4   7       14.66       26.25      5.53 o 
  -6  -4   7        7.88        7.95      4.01 o 
  -5  -4   7        9.25       16.56      4.09 o 
  -4  -4   7      238.29      217.94     10.99 o 
  -3  -4   7       32.58       20.48      2.77 o 
  -2  -4   7       32.73       34.81      2.93 o 
  -1  -4   7       36.15       35.42      2.85 o 
   0  -4   7        6.96        6.06      1.54 o 
   1  -4   7      437.33      499.74     30.99 o 
   2  -4   7       59.08       56.19      5.13 o 
   3  -4   7        6.60       10.46      2.78 o 
   4  -4   7       21.63       23.60      3.74 o 
   5  -4   7        1.18        3.48      2.75 o 
   6  -4   7        3.89        4.17      2.80 o 
  -7  -3   7       25.10       29.59      5.46 o 
  -6  -3   7       31.59       28.93      4.05 o 
  -5  -3   7       52.81       43.41      7.08 o 
  -4  -3   7      466.38      428.39     20.12 o 
  -3  -3   7       35.62       34.75      4.77 o 
  -2  -3   7      293.95      290.02     13.87 o 
  -1  -3   7      125.54      140.97      7.27 o 
   0  -3   7       27.81       25.69      2.20 o 
   1  -3   7      112.76      124.40      9.17 o 
   2  -3   7       48.05       50.68      5.21 o 
   3  -3   7        1.75        3.64      2.30 o 
   4  -3   7       47.81       50.16      5.47 o 
   5  -3   7        3.12        4.50      2.75 o 
   6  -3   7       10.48        9.99      3.52 o 
  -7  -2   7       11.69       22.75      3.93 o 
  -6  -2   7       48.95       58.35      5.67 o 
  -5  -2   7       57.30       62.62      5.68 o 
  -4  -2   7      103.83      116.51      8.65 o 
  -3  -2   7       86.10       76.79      6.36 o 
  -2  -2   7      205.33      181.67      8.98 o 
  -1  -2   7      279.27      281.42     13.30 o 
   0  -2   7      136.50      136.57      8.93 o 
   1  -2   7       47.57       40.71      4.34 o 
   2  -2   7        7.50        6.58      2.27 o 
   3  -2   7        0.51       -0.95      1.95 o 
   4  -2   7       40.66       37.76      4.47 o 
   5  -2   7        6.29        5.79      2.77 o 
   6  -2   7        4.06        4.95      3.05 o 
  -8  -1   7       30.29       30.90      4.80 o 
  -7  -1   7        1.09        3.74      2.83 o 
  -6  -1   7       42.17       41.53      4.73 o 
  -5  -1   7       36.59       32.25      4.06 o 
  -4  -1   7      240.64      229.25     14.95 o 
  -3  -1   7      187.05      189.87     12.67 o 
  -2  -1   7      198.51      188.25     12.49 o 
  -1  -1   7      213.69      204.65     13.34 o 
   0  -1   7      109.95      146.88     10.09 o 
   1  -1   7      103.01      119.95      6.33 o 
   2  -1   7       84.52       83.28      5.44 o 
   3  -1   7        2.03        0.42      2.05 o 
   4  -1   7        9.12       10.65      2.82 o 
   5  -1   7       14.93       19.07      3.45 o 
   6  -1   7        0.62       -1.33      2.64 o 
  -8   0   7       30.80       35.07      5.11 o 
  -7   0   7        5.18        9.89      3.26 o 
  -6   0   7      126.43      127.06      9.44 o 
  -5   0   7        8.23       10.52      2.69 o 
  -4   0   7      164.29      153.31     10.54 o 
  -3   0   7      108.35      102.16      7.71 o 
  -2   0   7      192.58      189.44     12.55 o 
  -1   0   7      340.68      423.55     19.18 o 
   0   0   7      127.85      162.26      7.98 o 
   1   0   7       70.81       83.38      4.78 o 
   2   0   7      107.11      111.48      6.04 o 
   3   0   7       24.14       20.74      2.43 o 
   4   0   7        6.00        5.37      1.89 o 
   5   0   7        0.99        3.76      2.05 o 
   6   0   7        0.78        1.41      2.66 o 
  -8   1   7       50.89       52.45      6.19 o 
  -7   1   7       63.87       65.12      6.34 o 
  -6   1   7      101.60       93.45      7.62 o 
  -5   1   7        7.38        7.14      2.52 o 
  -4   1   7      234.61      250.33     16.19 o 
  -3   1   7       83.53       70.18      5.97 o 
  -2   1   7       55.97       46.39      4.52 o 
  -1   1   7       19.84       14.05      1.68 o 
   0   1   7       33.44       34.13      2.58 o 
   1   1   7       38.16       38.83      5.08 o 
   2   1   7      180.75      189.67      9.41 o 
   3   1   7       46.49       48.73      6.25 o 
   4   1   7        5.37        6.48      1.99 o 
   5   1   7        8.04        8.77      2.34 o 
   6   1   7        3.83        2.15      2.24 o 
  -8   2   7       30.69       43.03      5.61 o 
  -7   2   7       72.13       74.65      6.71 o 
  -6   2   7       40.97       42.24      4.76 o 
  -5   2   7       88.59       80.55      6.68 o 
  -4   2   7      659.36      734.97     44.15 o 
  -3   2   7      141.64      116.75      8.44 o 
  -2   2   7      269.65      295.51     13.69 o 
  -1   2   7       16.05       13.13      1.71 o 
   0   2   7       48.35       57.45      3.73 o 
   1   2   7        0.93        2.38      1.47 o 
   2   2   7       25.49       28.35      3.21 o 
   3   2   7       15.26       13.54      2.40 o 
   4   2   7       20.03       21.29      3.29 o 
   5   2   7        5.51        5.48      3.54 o 
  -8   3   7       25.58       26.20      4.76 o 
  -7   3   7        7.46       11.43      3.69 o 
  -6   3   7       38.94       51.69      5.37 o 
  -5   3   7      166.02      166.35     11.46 o 
  -4   3   7      232.44      217.66     14.32 o 
  -3   3   7       14.94        9.89      2.62 o 
  -2   3   7      162.29      163.76      8.13 o 
  -1   3   7       88.34       96.33      5.29 o 
   0   3   7       46.94       49.26      3.47 o 
   1   3   7       16.89       11.42      1.90 o 
   2   3   7       11.47       14.89      2.05 o 
   3   3   7       16.45       16.32      3.83 o 
   4   3   7       38.25       43.17      5.90 o 
   5   3   7        4.33        1.63      3.52 o 
  -8   4   7       33.12       28.46      4.99 o 
  -7   4   7       30.17       32.10      4.80 o 
  -6   4   7        5.97        3.85      2.89 o 
  -5   4   7       49.39       37.88      4.38 o 
  -4   4   7       50.78       40.93      4.47 o 
  -3   4   7       15.96       18.68      2.19 o 
  -2   4   7       84.51       89.39      5.12 o 
  -1   4   7       54.08       60.48      3.97 o 
   0   4   7       39.38       43.63      6.48 o 
   1   4   7        4.95        3.89      1.56 o 
   2   4   7        0.83       -0.12      2.51 o 
   3   4   7        3.94        4.17      3.14 o 
   4   4   7       16.56       25.56      4.99 o 
  -8   5   7        9.14       10.46      4.11 o 
  -7   5   7       47.16       44.66      5.53 o 
  -6   5   7        3.04        6.53      3.17 o 
  -5   5   7        2.65        3.87      2.58 o 
  -4   5   7       68.45       68.84      6.05 o 
  -3   5   7        8.13        5.10      1.84 o 
  -2   5   7       82.85       75.95      4.77 o 
  -1   5   7       59.84       61.81      4.00 o 
   0   5   7       54.45       55.67      6.13 o 
   1   5   7        8.32       14.29      3.67 o 
   2   5   7        1.96        0.49      2.78 o 
   3   5   7        5.15        8.40      3.78 o 
   4   5   7        9.75       12.09      4.38 o 
  -8   6   7        5.48       11.25      4.24 o 
  -7   6   7       13.32       16.42      4.04 o 
  -6   6   7       76.47       80.23      7.09 o 
  -5   6   7       12.90        4.58      2.78 o 
  -4   6   7       61.75       62.86      4.20 o 
  -3   6   7        8.19        6.37      1.95 o 
  -2   6   7       12.70       16.60      3.48 o 
  -1   6   7       14.79       11.14      3.26 o 
   0   6   7        9.40       11.85      3.58 o 
   1   6   7       10.61        9.00      3.50 o 
   2   6   7        3.12        4.37      3.42 o 
   3   6   7        0.24        3.84      3.72 o 
  -7   7   7        3.46       10.68      3.85 o 
  -6   7   7       33.42       38.33      4.94 o 
  -5   7   7        8.35        7.42      3.26 o 
  -4   7   7       38.29       35.15      4.71 o 
  -3   7   7        9.83       16.61      3.53 o 
  -2   7   7       16.12       19.33      3.88 o 
  -1   7   7        0.07        1.01      2.80 o 
   0   7   7        1.98        0.10      2.99 o 
   1   7   7        2.49        0.40      3.26 o 
   2   7   7        3.44        1.62      3.74 o 
  -4   8   7        9.31       13.69      3.53 o 
  -3   8   7       17.75       18.95      3.96 o 
  -2   8   7        1.96        1.66      2.96 o 
  -1   8   7        5.01        4.29      3.41 o 
   0   8   7        6.20        6.95      3.89 o 
   1   8   7        0.72       -1.77      3.57 o 
  -5   9   7        4.21        4.74      3.37 o 
  -4   9   7        0.45        2.78      3.15 o 
  -3   9   7        0.13        1.35      3.20 o 
  -2   9   7        4.47        4.03      3.53 o 
  -1   9   7       15.14       10.14      4.22 o 
  -2  -8   8        9.61        9.93      4.06 o 
  -1  -8   8        4.67        7.44      3.67 o 
   3  -8   8        1.84        0.53      3.01 o 
  -3  -7   8        0.98        1.30      3.38 o 
  -2  -7   8        9.63       10.91      4.05 o 
  -1  -7   8       11.91       15.91      3.88 o 
   1  -7   8        4.89        6.81      2.83 o 
   2  -7   8       16.25       17.93      3.56 o 
   3  -7   8        2.59        3.47      2.93 o 
   4  -7   8        6.13        1.67      2.85 o 
  -4  -6   8       40.02       43.65      6.18 o 
  -3  -6   8       18.45       23.38      4.48 o 
  -2  -6   8        3.03        1.33      2.67 o 
  -1  -6   8       22.97       27.43      3.51 o 
   0  -6   8       21.55       14.98      3.20 o 
   1  -6   8      132.39      125.48      9.40 o 
   2  -6   8       21.74       27.52      4.09 o 
   3  -6   8        2.34        3.26      2.89 o 
   4  -6   8        9.99       10.68      3.45 o 
   5  -6   8        2.44        2.54      3.26 o 
  -5  -5   8        1.68        7.50      3.89 o 
  -4  -5   8       46.97       47.21      6.31 o 
  -3  -5   8      103.03       88.56      5.55 o 
  -2  -5   8       13.74       14.46      2.29 o 
  -1  -5   8       90.38       94.66      5.50 o 
   0  -5   8        3.61        4.03      2.35 o 
   1  -5   8       58.71       54.62      5.40 o 
   2  -5   8       43.49       40.86      4.98 o 
   3  -5   8        2.95       -0.51      2.36 o 
   4  -5   8        0.92       -1.99      2.40 o 
   5  -5   8        1.30        2.31      3.10 o 
  -6  -4   8       21.19       16.93      4.62 o 
  -5  -4   8       19.50       29.36      3.98 o 
  -4  -4   8       21.21       24.99      2.95 o 
  -3  -4   8       13.96       13.23      4.60 o 
  -2  -4   8       14.02       13.27      2.18 o 
  -1  -4   8       50.72       53.42      4.80 o 
   0  -4   8      284.73      292.63     18.79 o 
   1  -4   8      206.24      206.83     13.98 o 
   2  -4   8       65.84       60.08      6.19 o 
   3  -4   8        1.42        2.36      2.32 o 
   4  -4   8        1.00       -1.85      2.67 o 
   5  -4   8        3.24        4.34      3.10 o 
  -7  -3   8       17.47       16.02      4.72 o 
  -6  -3   8        3.08        3.20      2.60 o 
  -5  -3   8        2.72        6.32      2.18 o 
  -4  -3   8        6.63       15.89      2.67 o 
  -3  -3   8      132.51      120.28      6.73 o 
  -2  -3   8      106.72       94.26      5.51 o 
  -1  -3   8       89.37       88.72      5.23 o 
   0  -3   8       37.07       34.21      3.99 o 
   1  -3   8       53.38       40.74      4.58 o 
   2  -3   8       66.08       60.17      6.05 o 
   3  -3   8       68.76       67.14      6.45 o 
   4  -3   8        1.04       -1.25      2.24 o 
   5  -3   8        2.32        1.36      2.94 o 
  -7  -2   8       25.86       29.32      4.73 o 
  -6  -2   8       39.46       38.33      4.77 o 
  -5  -2   8       99.62      103.17      8.28 o 
  -4  -2   8        5.12        2.92      2.56 o 
  -3  -2   8      210.16      197.20     13.32 o 
  -2  -2   8       22.70       26.33      2.51 o 
  -1  -2   8      139.32      155.41     10.92 o 
   0  -2   8      150.65      157.15     10.84 o 
   1  -2   8       21.81       28.93      3.92 o 
   2  -2   8       36.33       40.86      4.53 o 
   3  -2   8       18.42       22.63      3.52 o 
   4  -2   8        0.18        0.43      2.64 o 
   5  -2   8       17.52        9.62      3.46 o 
  -7  -1   8       40.47       51.15      5.77 o 
  -6  -1   8       35.71       36.59      4.73 o 
  -5  -1   8      119.10       93.39      7.57 o 
  -4  -1   8      119.76      119.91      9.05 o 
  -3  -1   8      133.17      102.11      7.84 o 
  -2  -1   8      297.05      301.87     19.18 o 
  -1  -1   8       50.49       73.10      6.24 o 
   0  -1   8       67.93       61.85      5.46 o 
   1  -1   8       28.37       30.26      3.72 o 
   2  -1   8       66.62       69.74      6.14 o 
   3  -1   8       60.62       53.93      5.34 o 
   4  -1   8        0.96        1.57      2.51 o 
   5  -1   8       45.42       42.64      5.11 o 
  -8   0   8        9.60       12.19      4.13 o 
  -7   0   8       78.56       70.60      6.84 o 
  -6   0   8        3.72        7.37      3.13 o 
  -5   0   8        1.88       -2.15      2.15 o 
  -4   0   8      501.70      497.42     30.52 o 
  -3   0   8       86.26       80.68      6.83 o 
  -2   0   8      414.93      449.27     27.67 o 
  -1   0   8      133.50      148.41     10.36 o 
   0   0   8       43.80       59.23      3.79 o 
   1   0   8      278.39      278.39     13.31 o 
   2   0   8       28.73       22.74      2.50 o 
   3   0   8       22.35       21.09      4.27 o 
   4   0   8        8.36        2.93      2.02 o 
   5   0   8        9.85        7.87      3.08 o 
  -8   1   8       23.89       39.16      5.47 o 
  -7   1   8       22.31       31.44      4.62 o 
  -6   1   8       28.61       35.34      4.46 o 
  -5   1   8       71.74       58.58      5.58 o 
  -4   1   8      198.56      184.13     12.45 o 
  -3   1   8      300.47      295.13     18.84 o 
  -2   1   8       18.28       18.35      3.21 o 
  -1   1   8      129.16      136.78      9.77 o 
   0   1   8       13.05       14.08      2.89 o 
   1   1   8       73.37       77.53      4.74 o 
   2   1   8        1.26        4.97      2.45 o 
   3   1   8        5.58        6.43      2.56 o 
   4   1   8        0.30       -2.14      2.20 o 
   5   1   8        3.87        4.89      2.80 o 
  -8   2   8       40.63       46.92      5.99 o 
  -7   2   8       32.68       33.41      4.67 o 
  -6   2   8       76.36       80.04      7.04 o 
  -5   2   8       88.07       75.61      6.52 o 
  -4   2   8      115.98      116.97      8.79 o 
  -3   2   8       75.42       75.11      6.61 o 
  -2   2   8       52.79       47.47      4.88 o 
  -1   2   8       65.64       67.97      4.38 o 
   0   2   8       29.51       32.47      2.78 o 
   1   2   8       23.55       23.36      2.52 o 
   2   2   8       25.85       19.46      2.44 o 
   3   2   8        2.58        0.33      1.71 o 
   4   2   8        5.53        5.36      2.18 o 
   5   2   8        0.04        5.87      4.03 o 
  -8   3   8       13.42       18.32      4.53 o 
  -7   3   8       70.74       59.30      6.14 o 
  -6   3   8       31.44       28.92      4.34 o 
  -5   3   8       60.19       66.91      6.26 o 
  -4   3   8       26.30       22.05      3.47 o 
  -3   3   8       64.05       64.11      6.02 o 
  -2   3   8       60.78       60.98      5.63 o 
  -1   3   8       30.36       40.54      3.15 o 
   0   3   8       33.37       31.45      2.82 o 
   1   3   8       10.99       10.43      1.99 o 
   2   3   8       12.01       10.44      2.06 o 
   3   3   8        4.01        6.99      3.48 o 
   4   3   8        8.91        3.95      3.56 o 
  -8   4   8       11.83       12.35      4.36 o 
  -7   4   8        8.41       12.44      3.78 o 
  -6   4   8       86.60       79.35      6.87 o 
  -5   4   8       14.30       23.62      3.94 o 
  -4   4   8       35.07       34.08      4.34 o 
  -3   4   8      106.47       99.96      7.95 o 
  -2   4   8       14.38       18.62      3.16 o 
  -1   4   8       39.85       34.77      3.08 o 
   0   4   8        0.34        0.23      1.46 o 
   1   4   8        9.20        9.84      3.37 o 
   2   4   8        2.88        4.52      3.22 o 
   3   4   8        0.39        0.26      3.11 o 
   4   4   8        9.50        2.83      4.06 o 
  -7   5   8        5.31        3.87      3.48 o 
  -6   5   8       44.20       40.25      5.18 o 
  -5   5   8       17.44       14.20      3.47 o 
  -4   5   8        5.71        8.73      3.04 o 
  -3   5   8       35.53       42.35      4.85 o 
  -2   5   8        4.78        3.49      1.76 o 
  -1   5   8        9.35       12.33      3.40 o 
   0   5   8       39.17       41.18      5.40 o 
   1   5   8        3.28        0.56      2.89 o 
   2   5   8        8.09        1.72      3.36 o 
   3   5   8        1.34        5.31      3.78 o 
  -7   6   8       17.86        7.45      3.66 o 
  -6   6   8        1.31       -1.47      2.99 o 
  -5   6   8       37.53       42.59      5.16 o 
  -4   6   8       11.02        9.23      3.29 o 
  -3   6   8       13.10       17.35      3.51 o 
  -2   6   8       10.54       13.18      3.61 o 
  -1   6   8        2.13       -1.91      2.56 o 
   0   6   8        7.01        7.44      3.43 o 
   1   6   8        4.25        2.35      3.31 o 
   2   6   8        1.07        1.93      3.80 o 
  -6   7   8        2.15       -0.63      3.25 o 
  -5   7   8       31.39       25.15      4.30 o 
  -3   7   8        6.13        6.73      3.20 o 
  -2   7   8        9.69       16.19      3.96 o 
  -1   7   8        3.34        4.06      3.36 o 
   0   7   8        3.62        3.17      3.51 o 
   1   7   8        2.02        2.95      4.04 o 
  -3   8   8        9.48        7.13      3.51 o 
  -2   8   8        1.71        2.10      3.31 o 
  -1   8   8        2.30       -3.10      3.10 o 
  -2  -7   9       11.91       11.04      4.09 o 
   1  -7   9       16.47       22.90      4.06 o 
   2  -7   9        6.87        5.00      3.20 o 
  -4  -6   9        1.02        0.84      3.42 o 
  -3  -6   9        1.45        5.31      3.52 o 
  -2  -6   9        7.69        5.15      3.19 o 
  -1  -6   9        2.09        4.05      2.72 o 
   0  -6   9       12.10       16.91      3.45 o 
   1  -6   9       31.63       30.20      4.34 o 
   2  -6   9        2.88        7.14      3.16 o 
   3  -6   9        3.01        0.47      3.13 o 
  -5  -5   9       29.53       30.73      5.71 o 
  -4  -5   9        1.67        4.03      3.63 o 
  -3  -5   9       27.08       41.09      8.83 o 
  -2  -5   9       13.10       13.00      2.37 o 
  -1  -5   9        6.86       11.20      3.04 o 
   0  -5   9       14.50       19.85      3.67 o 
   1  -5   9       34.63       33.33      4.50 o 
   2  -5   9       68.64       59.62      6.20 o 
   3  -5   9        7.01       14.25      3.75 o 
   4  -5   9        0.97       -1.75      3.16 o 
  -5  -4   9       35.60       30.00      3.48 o 
  -4  -4   9       21.94       29.16      3.24 o 
  -3  -4   9       78.63       85.73      5.53 o 
  -2  -4   9       25.99       25.87      6.41 o 
  -1  -4   9        2.49        0.48      2.12 o 
   0  -4   9        3.83        3.30      2.61 o 
   1  -4   9       10.58        8.44      2.80 o 
   2  -4   9      118.54      123.80      9.59 o 
   3  -4   9        6.72       10.40      3.37 o 
   4  -4   9        0.61        4.88      3.00 o 
  -6  -3   9       29.19       36.88      3.92 o 
  -5  -3   9       19.05       19.99      2.89 o 
  -4  -3   9       16.57       15.99      2.55 o 
  -3  -3   9      192.66      190.95      9.83 o 
  -2  -3   9       84.37       68.96      6.29 o 
  -1  -3   9       97.18      104.73      8.26 o 
   0  -3   9        5.51        6.04      2.56 o 
   1  -3   9       18.93       18.81      3.57 o 
   2  -3   9       62.59       63.74      6.23 o 
   3  -3   9        8.94        6.92      3.26 o 
   4  -3   9        0.85        2.24      3.15 o 
  -6  -2   9       29.84       36.47      4.98 o 
  -5  -2   9       14.26       16.81      3.73 o 
  -4  -2   9       24.49       29.58      4.34 o 
  -3  -2   9       52.13       44.21      3.55 o 
  -2  -2   9       99.13       97.23      7.97 o 
  -1  -2   9      145.49      154.85     11.13 o 
   0  -2   9       37.18       30.30      3.89 o 
   1  -2   9       17.12       15.00      3.26 o 
   2  -2   9       48.06       49.44      5.19 o 
   3  -2   9        5.70        6.18      3.17 o 
   4  -2   9        4.32        2.92      3.16 o 
   5  -2   9        5.85        4.83      3.30 o 
  -7  -1   9        0.74        2.82      3.62 o 
  -6  -1   9       37.35       44.54      5.24 o 
  -5  -1   9        5.48        7.58      3.26 o 
  -4  -1   9       90.00       68.21      6.45 o 
  -3  -1   9       31.21       37.65      4.59 o 
  -2  -1   9      100.52      106.89      8.46 o 
  -1  -1   9       71.22       63.45      6.06 o 
   0  -1   9       26.69       28.08      3.83 o 
   1  -1   9       14.49       10.10      2.82 o 
   2  -1   9        5.26        5.14      2.85 o 
   3  -1   9       10.45       11.82      3.43 o 
   4  -1   9       10.50        8.54      3.33 o 
  -7   0   9        8.51        5.97      3.69 o 
  -6   0   9       43.94       42.16      5.20 o 
  -5   0   9      110.03      103.77      8.42 o 
  -4   0   9        2.85        2.48      2.85 o 
  -3   0   9      114.86      127.10      9.60 o 
  -2   0   9       34.58       37.83      4.55 o 
  -1   0   9      153.30      163.77     11.54 o 
   0   0   9       27.87       21.05      3.30 o 
   1   0   9        5.42        4.39      1.74 o 
   2   0   9       47.46       46.74      3.68 o 
   3   0   9        3.99        0.23      1.90 o 
   4   0   9        7.64        7.02      2.40 o 
  -7   1   9       26.51       32.74      4.95 o 
  -6   1   9       30.60       35.35      4.85 o 
  -5   1   9      145.98      143.39     10.55 o 
  -4   1   9        1.96        4.29      2.79 o 
  -3   1   9      285.54      295.71     19.11 o 
  -2   1   9       68.49       60.29      5.83 o 
  -1   1   9       34.79       33.12      4.36 o 
   0   1   9       61.84       59.87      5.36 o 
   1   1   9       67.08       62.56      4.28 o 
   2   1   9       43.96       49.44      5.69 o 
   3   1   9        9.62        8.99      2.25 o 
   4   1   9        1.21        2.65      2.17 o 
  -7   2   9       26.37       31.60      5.03 o 
  -6   2   9       25.66       25.15      4.42 o 
  -5   2   9       26.16       21.28      3.94 o 
  -4   2   9       46.06       47.60      5.37 o 
  -3   2   9      120.72      117.52      9.12 o 
  -2   2   9      117.71      118.85      9.02 o 
  -1   2   9       30.27       33.00      4.31 o 
   0   2   9       22.74       21.98      2.46 o 
   1   2   9        0.66        1.05      1.66 o 
   2   2   9        9.22        3.10      2.00 o 
   3   2   9        9.79        9.99      2.36 o 
   4   2   9        0.74        0.80      3.52 o 
  -7   3   9       29.18       27.21      4.88 o 
  -6   3   9       20.37       20.92      4.30 o 
  -5   3   9        6.58        9.36      3.37 o 
  -4   3   9      152.02      158.05     11.47 o 
  -3   3   9      166.05      176.00     12.41 o 
  -2   3   9        5.09        1.85      2.59 o 
  -1   3   9       86.43       93.75      7.66 o 
   0   3   9        6.59        5.61      1.81 o 
   1   3   9       33.79       35.33      6.35 o 
   2   3   9        0.18       -0.14      1.74 o 
   3   3   9        1.22        3.87      3.64 o 
  -7   4   9       51.35       49.58      6.05 o 
  -6   4   9        8.60        8.25      3.62 o 
  -5   4   9       18.21       20.60      4.05 o 
  -4   4   9       10.42       15.21      3.78 o 
  -3   4   9       22.06       25.32      4.15 o 
  -2   4   9        8.04        8.65      2.94 o 
  -1   4   9       32.12       26.86      2.86 o 
   0   4   9       26.54       29.12      3.43 o 
   1   4   9        1.84       -0.53      2.90 o 
   2   4   9        6.50       10.07      3.75 o 
   3   4   9        0.44        3.43      3.85 o 
  -7   5   9       51.99       46.46      5.92 o 
  -6   5   9        1.84        2.06      3.38 o 
  -5   5   9       16.75       12.94      3.79 o 
  -4   5   9       20.37       15.53      4.03 o 
  -3   5   9        1.32       -2.53      2.53 o 
  -2   5   9        2.15        7.07      2.83 o 
  -1   5   9        0.03       -0.94      2.63 o 
   0   5   9        1.26        1.33      2.92 o 
   1   5   9        6.71        4.80      3.40 o 
   2   5   9        1.73       -0.58      3.47 o 
  -6   6   9       19.72       23.21      4.61 o 
  -5   6   9        2.21        4.15      3.38 o 
  -4   6   9        1.37       -0.05      3.16 o 
  -1   6   9       18.93       20.43      4.19 o 
   0   6   9       15.43        7.16      3.69 o 
   1   6   9       16.39       11.51      4.59 o 
  -2   7   9        4.21        7.93      3.73 o 
  -1   7   9        5.81        3.73      3.68 o 
  -1  -6  10       10.09        7.20      3.20 o 
   0  -6  10       14.66       17.71      4.00 o 
   1  -6  10        0.83        3.69      3.21 o 
  -3  -5  10       17.49       15.71      3.79 o 
  -2  -5  10       14.34       16.40      3.52 o 
  -1  -5  10       13.69       16.13      3.67 o 
   0  -5  10       10.00       15.59      3.74 o 
   1  -5  10       23.43       24.46      4.43 o 
   2  -5  10       27.13       32.28      4.95 o 
  -4  -4  10       17.65       26.36      3.40 o 
  -3  -4  10        6.57       13.67      3.95 o 
  -2  -4  10        6.00        9.23      3.31 o 
  -1  -4  10       38.97       37.75      4.72 o 
   0  -4  10        5.68        9.46      3.33 o 
   1  -4  10       25.86       32.19      4.77 o 
   2  -4  10       42.32       33.83      4.85 o 
   3  -4  10       25.84       36.80      5.46 o 
  -5  -3  10        2.31        3.04      2.34 o 
  -4  -3  10       41.43       47.29      4.59 o 
  -3  -3  10        5.77        9.93      3.46 o 
  -2  -3  10       13.10       20.53      4.03 o 
  -1  -3  10        7.01        4.52      2.77 o 
   0  -3  10        0.19        3.13      2.84 o 
   1  -3  10       27.47       31.72      4.69 o 
   2  -3  10       46.07       36.83      5.06 o 
   3  -3  10       37.49       37.93      5.36 o 
  -5  -2  10       36.46       37.82      5.21 o 
  -4  -2  10       13.03       13.33      2.48 o 
  -3  -2  10        4.21       13.65      3.43 o 
  -2  -2  10       69.38       70.24      6.86 o 
  -1  -2  10       14.08       16.56      3.54 o 
   0  -2  10       14.80       11.96      3.19 o 
   1  -2  10       10.48       13.08      3.64 o 
   2  -2  10        2.82        0.28      2.95 o 
   3  -2  10        5.57        6.35      3.45 o 
  -6  -1  10        4.38       10.56      3.94 o 
  -5  -1  10       49.68       51.42      5.89 o 
  -4  -1  10       25.79       30.35      4.67 o 
  -3  -1  10      132.42      134.00     10.17 o 
  -2  -1  10      222.13      241.39     16.40 o 
  -1  -1  10       21.73       26.63      4.29 o 
   0  -1  10       15.72       22.59      3.90 o 
   1  -1  10       12.78       14.16      3.66 o 
   2  -1  10        6.78        5.82      3.13 o 
   3  -1  10        1.13       -0.91      3.04 o 
  -6   0  10       16.44       24.53      4.61 o 
  -5   0  10        6.95       14.61      3.93 o 
  -4   0  10       40.71       40.23      5.00 o 
  -3   0  10      121.03      115.76      9.10 o 
  -2   0  10       65.29       80.67      7.40 o 
  -1   0  10       19.95       22.31      4.13 o 
   0   0  10       35.39       36.87      4.59 o 
   1   0  10        5.87        6.98      3.04 o 
   2   0  10       13.08       14.12      3.46 o 
   3   0  10        0.36        2.93      3.19 o 
  -6   1  10       72.96       71.16      6.82 o 
  -5   1  10       12.57       13.59      3.93 o 
  -4   1  10        3.18        3.89      3.33 o 
  -3   1  10       34.09       31.72      4.55 o 
  -2   1  10       63.19       70.50      6.81 o 
  -1   1  10        1.50        2.17      2.77 o 
   0   1  10       26.04       22.12      3.72 o 
   1   1  10        5.29        6.56      3.01 o 
   2   1  10        6.24        6.56      2.20 o 
   3   1  10        5.12        4.76      2.35 o 
  -6   2  10       27.11       25.20      4.64 o 
  -5   2  10       45.76       42.80      5.56 o 
  -4   2  10       19.61       29.66      4.76 o 
  -3   2  10       28.92       28.27      4.42 o 
  -2   2  10       54.59       59.39      6.19 o 
  -1   2  10        1.07       -1.51      2.61 o 
   0   2  10        8.56        8.61      2.98 o 
   1   2  10        3.97        8.23      3.05 o 
   2   2  10       13.83       10.65      2.50 o 
  -6   3  10       16.80       22.07      4.47 o 
  -5   3  10       28.81       31.50      5.03 o 
  -4   3  10       44.91       46.65      5.71 o 
  -3   3  10       28.05       26.05      4.43 o 
  -2   3  10       82.46       74.78      7.09 o 
  -1   3  10        0.47       -0.67      2.77 o 
   0   3  10        1.16        4.26      2.74 o 
   1   3  10        4.99        4.26      2.90 o 
   2   3  10        9.22       10.44      4.03 o 
  -6   4  10       34.43       33.65      5.10 o 
  -5   4  10        5.89       13.55      4.17 o 
  -4   4  10       25.37       26.12      4.71 o 
  -3   4  10       23.85       13.07      3.75 o 
  -2   4  10       59.09       46.33      5.48 o 
  -1   4  10        4.48        3.21      2.92 o 
   1   4  10        2.82        3.32      3.33 o 
  -5   5  10       12.01       13.04      4.34 o 
  -4   5  10        9.37       12.96      4.03 o 
  -3   5  10        2.66        2.41      3.42 o 
  -2   5  10        3.26        4.62      3.01 o 
   0   5  10        1.24       -2.21      2.84 o 
  -4   6  10        4.82        2.98      3.69 o 
  -2  -4  11       27.14       26.69      4.48 o 
  -1  -4  11       20.71       22.05      4.30 o 
   0  -4  11       22.21       22.11      4.30 o 
   1  -4  11        4.58        3.13      3.59 o 
  -4  -3  11        4.96        3.85      3.83 o 
  -3  -3  11       11.73       25.27      4.76 o 
  -2  -3  11       88.53       93.97      8.39 o 
  -1  -3  11        8.63       11.22      3.54 o 
   0  -3  11       31.35       40.23      5.24 o 
   1  -3  11        1.22        3.78      3.50 o 
  -4  -2  11       19.39       19.69      4.46 o 
  -3  -2  11       30.30       31.40      5.08 o 
  -2  -2  11       28.52       42.63      5.61 o 
  -1  -2  11        4.52        9.91      3.47 o 
   0  -2  11       18.00       19.50      4.27 o 
   1  -2  11        2.57        5.64      3.27 o 
   2  -2  11       15.05        9.23      3.68 o 
  -5  -1  11       21.62       23.84      4.79 o 
  -4  -1  11       68.53       68.08      7.02 o 
  -3  -1  11        1.45       -1.27      3.10 o 
  -2  -1  11        3.11        3.92      3.24 o 
  -1  -1  11       18.28       15.82      3.87 o 
   0  -1  11        7.06       11.96      3.87 o 
   1  -1  11        4.73        6.69      3.21 o 
   2  -1  11        0.60        4.77      3.36 o 
  -5   0  11       22.25       17.97      4.50 o 
  -4   0  11       41.68       42.56      5.61 o 
  -3   0  11       11.84       16.79      4.32 o 
  -2   0  11        0.82        2.50      3.30 o 
  -1   0  11       19.90       27.46      4.56 o 
   0   0  11        1.68        3.66      3.24 o 
   1   0  11        3.46        3.45      3.16 o 
   2   0  11        0.09       -1.63      3.00 o 
  -5   1  11        9.77       10.75      4.24 o 
  -4   1  11       52.19       48.97      5.99 o 
  -3   1  11        3.74        4.36      3.51 o 
  -2   1  11       13.13       14.38      4.15 o 
  -1   1  11       13.03       13.43      3.77 o 
   0   1  11        1.11        2.77      3.01 o 
   1   1  11        3.93        1.82      3.08 o 
  -5   2  11        8.31       10.67      4.20 o 
  -4   2  11       20.58       22.49      4.64 o 
  -3   2  11        3.17        4.01      3.50 o 
  -2   2  11       24.18       27.35      4.90 o 
  -1   2  11       26.02       17.63      4.00 o 
   0   2  11        4.02        3.58      3.04 o 
   1   2  11        4.79        6.18      3.29 o 
  -5   3  11       13.70       18.47      4.53 o 
  -4   3  11        3.20        6.94      3.93 o 
  -3   3  11       25.29       27.30      4.78 o 
  -2   3  11       24.09       18.06      4.26 o 
  -1   3  11        7.67        7.42      3.42 o 
   0   3  11        2.96        2.19      2.90 o 
  -4   4  11        1.45       -0.42      3.45 o 
  -3   4  11       36.93       35.02      5.29 o 
  -2   4  11       13.49        2.46      3.61 o 
  -1   4  11        0.02        2.42      2.90 o 
  -2  -1  12        5.10        0.31      3.29 o 
  -1  -1  12       20.37       19.49      4.31 o 
  -2   0  12       21.33       18.95      4.61 o 
  -1   0  12       17.29       19.74      4.21 o 
  -2   1  12        9.76       10.63      4.01 o 
                                                 
